# Supplementary material for: A sex-informed approach to improve the personalised decision making process in myelodysplastic syndromes: a multicentre, observational cohort study
Source: Lancet Haematol. 2022 Nov 24;10(2):e117–28. doi: 10.1016/S2352-3026(22)00323-4 (PMC9886555; doi:10.1016/S2352-3026(22)00323-4)
Supplement: Supplementary appendix 2 [file mmc2.xlsx]

## Sheet: variant list learning
Supplementary_File_3 (SF3) – List of pathogenic variants
GENE	REF GENOME	CHR:START_STOP	STRAND	REF	ALT	FUNCTION	TRANSCRIPT	DNA CHANGE	AA CHANGE	COSMIC GENOMIC MUTATION ID	COSMIC LEGACY IDENTIFIER
ASXL1	GRCh37/hg19	20:31021118_31021118	Forward	C	T	Nonsense	NM_015338.5	c.1117C>T	p.(Q373*)
ASXL1	GRCh37/hg19	20:31021187_31021187	Forward	C	T	Nonsense	NM_015338.5	c.1186C>T	p.(Q396*)
ASXL1	GRCh37/hg19	20:31021211_31021211	Forward	C	T	Nonsense	NM_015338.5	c.1210C>T	p.(R404*)	COSV60102210	COSM41598
ASXL1	GRCh37/hg19	20:31021226_31021226	Forward	A	T	Nonsense	NM_015338.5	c.1225A>T	p.(K409*)	COSV60105772	COSM4385069
ASXL1	GRCh37/hg19	20:31021250_31021250	Forward	C	T	Nonsense	NM_015338.5	c.1249C>T	p.(R417*)	COSV60102853	COSM2270982
ASXL1	GRCh37/hg19	20:31021276_31021277	Forward	-	A	Frameshift	NM_015338.5	c.1275_1276ins	p.(Y425fs)
ASXL1	GRCh37/hg19	20:31021295_31021295	Forward	C	T	Nonsense	NM_015338.5	c.1294C>T	p.(Q432*)
ASXL1	GRCh37/hg19	20:31021372_31021372	Forward	C	-	Frameshift	NM_015338.5	c.1371del	p.(D457fs)
ASXL1	GRCh37/hg19	20:31021430_31021430	Forward	G	T	Nonsense	NM_015338.5	c.1429G>T	p.(E477*)
ASXL1	GRCh37/hg19	20:31021535_31021535	Forward	C	T	Nonsense	NM_015338.5	c.1534C>T	p.(Q512*)	COSV60118460	COSM443634
ASXL1	GRCh37/hg19	20:31021543_31021543	Forward	TG	-	Frameshift	NM_015338.5	c.1542del	p.(T514fs)
ASXL1	GRCh37/hg19	20:31021553_31021553	Forward	G	T	Nonsense	NM_015338.5	c.1552G>T	p.(E518*)	COSV60105437	COSM145114
ASXL1	GRCh37/hg19	20:31021574_31021574	Forward	A	T	Nonsense	NM_015338.5	c.1573A>T	p.(K525*)
ASXL1	GRCh37/hg19	20:31021586_31021586	Forward	C	T	Nonsense	NM_015338.5	c.1585C>T	p.(Q529*)
ASXL1	GRCh37/hg19	20:31021609_31021610	Forward	-	GAAAAGAAGCCCCGGCTTG	Frameshift	NM_015338.5	c.1608_1609ins	p.(P536fs)
ASXL1	GRCh37/hg19	20:31021655_31021656	Forward	-	T	Frameshift	NM_015338.5	c.1654_1655ins	p.(I552fs)
ASXL1	GRCh37/hg19	20:31022270_31022271	Forward	-	A	Frameshift	NM_015338.5	c.1755_1756ins	p.(V585fs)
ASXL1	GRCh37/hg19	20:31022277_31022277	Forward	C	T	Nonsense	NM_015338.5	c.1762C>T	p.(Q588*)	COSV60103144	COSM110707
ASXL1	GRCh37/hg19	20:31022284_31022285	Forward	-	T	Frameshift	NM_015338.5	c.1769_1770ins	p.(T590fs)
ASXL1	GRCh37/hg19	20:31022287_31022287	Forward	-	A	Frameshift	NM_015338.5	c.1772dup	p.(Y591fs)	COSV60103309	COSM36166
ASXL1	GRCh37/hg19	20:31022288_31022288	Forward	C	A	Nonsense	NM_015338.5	c.1773C>A	p.(Y591*)	COSV60102562	COSM1681609
ASXL1	GRCh37/hg19	20:31022288_31022288	Forward	C	G	Nonsense	NM_015338.5	c.1773C>G	p.(Y591*)	COSV60102917	COSM53200
ASXL1	GRCh37/hg19	20:31022289_31022289	Forward	C	T	Nonsense	NM_015338.5	c.1774C>T	p.(Q592*)	COSV60102519	COSM96400
ASXL1	GRCh37/hg19	20:31022297_31022297	Forward	C	A	Nonsense	NM_015338.5	c.1782C>A	p.(C594*)	COSV60106156	COSM110708
ASXL1	GRCh37/hg19	20:31022319_31022319	Forward	G	T	Nonsense	NM_015338.5	c.1804G>T	p.(E602*)	COSV100038396	COSM7409929
ASXL1	GRCh37/hg19	20:31022349_31022389	Forward	AGGACCCTCGCAGACATTAAAGCCCGTGCTCTGCAGGTCCG	-	Frameshift	NM_015338.5	c.1834_1874del	p.(R612fs)
ASXL1	GRCh37/hg19	20:31022364_31022364	Forward	-	A	Frameshift	NM_015338.5	c.1849dup	p.(I617fs)
ASXL1	GRCh37/hg19	20:31022364_31022365	Forward	-	T	Frameshift	NM_015338.5	c.1849ins	p.(I617fs)
ASXL1	GRCh37/hg19	20:31022367_31022367	Forward	A	T	Nonsense	NM_015338.5	c.1852A>T	p.(K618*)
ASXL1	GRCh37/hg19	20:31022366_31022366	Forward	-	A	Frameshift	NM_015338.5	c.1854dup	p.(A619fs)	COSV60106494	COSM5833949
ASXL1	GRCh37/hg19	20:31022382_31022382	Forward	C	T	Nonsense	NM_015338.5	c.1867C>T	p.(Q623*)	COSV60102887	COSM133571
ASXL1	GRCh37/hg19	20:31022403_31022425	Forward	CACCACTGCCATAGAGAGGCGGC	-	Frameshift	NM_015338.5	c.1888_1910del	p.(630fs)
ASXL1	GRCh37/hg19	20:31022415_31022416	Forward	AG	-	Frameshift	NM_015338.5	c.1900_1901del	p.(E635fs)
ASXL1	GRCh37/hg19	20:31022415_31022437	Forward	CACCACTGCCATAGAGAGGCGGC	-	Frameshift	NM_015338.5	c.1900_1922del	p.(E635fs)	COSV60102280	COSM36165
ASXL1	GRCh37/hg19	20:31022415_31022415	Forward	A	T	Nonsense	NM_015338.5	c.1900A>T	p.(R634*)	COSV60104112	COSM1012900
ASXL1	GRCh37/hg19	20:31022416_31022438	Forward	GAGAGGCGGCCACCACTGCCATC	-	Frameshift	NM_015338.5	c.1901_1923del	p.(E635fs)
ASXL1	GRCh37/hg19	20:31022416_31022416	Forward	-	G	Frameshift	NM_015338.5	c.1901dup	p.(E635fs)
ASXL1	GRCh37/hg19	20:31022418_31022418	Forward	G	T	Nonsense	NM_015338.5	c.1903G>T	p.(E635*)	COSV60115534	COSM133572
ASXL1	GRCh37/hg19	20:31022419_31022419	Forward	A	-	Frameshift	NM_015338.5	c.1904del	p.(E635fs)	COSV104401320	COSM9264997
ASXL1	GRCh37/hg19	20:31022428_31022437	Forward	CCACTGCCATC	-	Frameshift	NM_015338.5	c.1913_1922del	p.(T638fs)
ASXL1	GRCh37/hg19	20:31022429_31022434	Forward	CACTGC	A	Frameshift	NM_015338.5	c.1914_1919delinsA	p.(T639fs)
ASXL1	GRCh37/hg19	20:31022433_31022443	Forward	GCCATCGGAGG	-	Frameshift	NM_015338.5	c.1918_1928del	p.(A640fs)
ASXL1	GRCh37/hg19	20:31022439_31022443	Forward	GGAGG	-	Frameshift	NM_015338.5	c.1924_1928del	p.(G642fs)
ASXL1	GRCh37/hg19	20:31022440_31022441	Forward	-	A	Nonsense	NM_015338.5	c.1925_1926ins	p.(G642*)
ASXL1	GRCh37/hg19	20:31022442_31022442	Forward	-	G	Frameshift	NM_015338.5	c.1927dup	p.(G642fs)
ASXL1	GRCh37/hg19	20:31022449_31022449	Forward	G	-	Frameshift	NM_015338.5	c.1934del	p.(G645fs)	COSV60102180	COSM85923
ASXL1	GRCh37/hg19	20:31022449_31022449	Forward	-	G	Frameshift	NM_015338.5	c.1934dup	p.(G646fs)	COSV60102155	COSM34210
ASXL1	GRCh37/hg19	20:31022521_31022528	Forward	GTGAGGCC	-	Frameshift	NM_015338.5	c.2006_2013del	p.(G669fs)
ASXL1	GRCh37/hg19	20:31022523_31022527	Forward	GAGGC	-	Frameshift	NM_015338.5	c.2008_2012del	p.(E670fs)
ASXL1	GRCh37/hg19	20:31022528_31022529	Forward	-	T	Frameshift	NM_015338.5	c.2013_2014ins	p.(A671fs)
ASXL1	GRCh37/hg19	20:31022530_31022543	Forward	TGGCCACCCTGAGC	-	Frameshift	NM_015338.5	c.2016_2029del	p.(G673fs)
ASXL1	GRCh37/hg19	20:31022533_31022552	Forward	GCCACCCTGAGCCCAGGGGA	-	Frameshift	NM_015338.5	c.2018_2037del	p.(G673fs)
ASXL1	GRCh37/hg19	20:31022536_31022540	Forward	ACCCT	-	Frameshift	NM_015338.5	c.2021_2025del	p.(H674fs)
ASXL1	GRCh37/hg19	20:31022541_31022541	Forward	G	T	Nonsense	NM_015338.5	c.2026G>T	p.(E676*)	COSV60104642	COSM110703
ASXL1	GRCh37/hg19	20:31022547_31022548	Forward	-	G	Frameshift	NM_015338.5	c.2032_2033ins	p.(R678fs)
ASXL1	GRCh37/hg19	20:31022550_31022550	Forward	G	C	Missense	NM_015338.5	c.2035G>C	p.(G679R)
ASXL1	GRCh37/hg19	20:31022551_31022551	Forward	-	G	Frameshift	NM_015338.5	c.2036dup	p.(G680fs)
ASXL1	GRCh37/hg19	20:31022554_31022555	Forward	-	C	Frameshift	NM_015338.5	c.2039_2040ins	p.(G680fs)
ASXL1	GRCh37/hg19	20:31022573_31022575	Forward	GT	-	Frameshift	NM_015338.5	c.2058_2059del	p.(K686fs)
ASXL1	GRCh37/hg19	20:31022576_31022576	Forward	T	A	Nonsense	NM_015338.5	c.2061T>A	p.(C687*)
ASXL1	GRCh37/hg19	20:31022581_31022581	Forward	C	G	Nonsense	NM_015338.5	c.2066C>G	p.(S689*)	COSV60108724	COSM133037
ASXL1	GRCh37/hg19	20:31022583_31022584	Forward	-	ATCT	Frameshift	NM_015338.5	c.2068_2069ins	p.(D690fs)
ASXL1	GRCh37/hg19	20:31022589_31022589	Forward	C	T	Nonsense	NM_015338.5	c.2074C>T	p.(Q692*)	COSV60104922	COSM1155830
ASXL1	GRCh37/hg19	20:31022590_31022597	Forward	AGCGAACA	-	Frameshift	NM_015338.5	c.2075_2082del	p.(Q692fs)
ASXL1	GRCh37/hg19	20:31022592_31022592	Forward	C	T	Nonsense	NM_015338.5	c.2077C>T	p.(R693*)	COSV60102332	COSM51388
ASXL1	GRCh37/hg19	20:31022598_31022598	Forward	C	T	Nonsense	NM_015338.5	c.2083C>T	p.(Q695*)	COSV60103358	COSM1012894
ASXL1	GRCh37/hg19	20:31022625_31022625	Forward	G	-	Frameshift	NM_015338.5	c.2110del	p.(G704fs)
ASXL1	GRCh37/hg19	20:31022625_31022625	Forward	G	A	Missense	NM_015338.5	c.2110G>A	p.(G704R)	COSV60102287	COSM110713
ASXL1	GRCh37/hg19	20:31022625_31022625	Forward	G	T	Missense	NM_015338.5	c.2110G>T	p.(G704W)
ASXL1	GRCh37/hg19	20:31022639_31022639	Forward	G	-	Frameshift	NM_015338.5	c.2124del	p.(Q708fs)
ASXL1	GRCh37/hg19	20:31022642_31022642	Forward	G	-	Frameshift	NM_015338.5	c.2128del	p.(G710fs)
ASXL1	GRCh37/hg19	20:31022653_31022654	Forward	-	GTCCAGAGCTAGGAGAGAG	Frameshift	NM_015338.5	c.2138_2139ins	p.(M713fs)
ASXL1	GRCh37/hg19	20:31022658_31022664	Forward	CTAGGAG	-	Frameshift	NM_015338.5	c.2147_2153del	p.(A716Efs)
ASXL1	GRCh37/hg19	20:31022666_31022669	Forward	GAGA	-	Frameshift	NM_015338.5	c.2151_2154del	p.(R717fs)
ASXL1	GRCh37/hg19	20:31022679_31022679	Forward	C	-	Frameshift	NM_015338.5	c.2164del	p.(P722fs)
ASXL1	GRCh37/hg19	20:31022681_31022681	Forward	T	-	Frameshift	NM_015338.5	c.2166del	p.(P722fs)
ASXL1	GRCh37/hg19	20:31022712_31022712	Forward	C	T	Nonsense	NM_015338.5	c.2197C>T	p.(Q733*)	COSV60108004	COSM1318847
ASXL1	GRCh37/hg19	20:31022752_31022752	Forward	C	-	Frameshift	NM_015338.5	c.2237del	p.(A746fs)
ASXL1	GRCh37/hg19	20:31022761_31022762	Forward	-	C	Frameshift	NM_015338.5	c.2246_2247ins	p.(L749fs)
ASXL1	GRCh37/hg19	20:31022765_31022765	Forward	C	-	Frameshift	NM_015338.5	c.2250del	p.(V751fs)	COSV60124715	COSM238866
ASXL1	GRCh37/hg19	20:31022767_31022767	Forward	T	-	Frameshift	NM_015338.5	c.2252del	p.(V751fs)
ASXL1	GRCh37/hg19	20:31022768_31022769	Forward	-	G	Frameshift	NM_015338.5	c.2253_2254ins	p.(V751fs)
ASXL1	GRCh37/hg19	20:31022792_31022792	Forward	C	A	Nonsense	NM_015338.5	c.2277C>A	p.(C759*)	COSV100040256	COSM7412695
ASXL1	GRCh37/hg19	20:31022793_31022793	Forward	C	T	Nonsense	NM_015338.5	c.2278C>T	p.(Q760*)	COSV60106248	COSM97035
ASXL1	GRCh37/hg19	20:31022800_31022801	Forward	-	G	Frameshift	NM_015338.5	c.2285_2286ins	p.(L762fs)
ASXL1	GRCh37/hg19	20:31022817_31022817	Forward	C	T	Nonsense	NM_015338.5	c.2302C>T	p.(Q768*)	COSV60102167	COSM41717
ASXL1	GRCh37/hg19	20:31022821_31022821	Forward	C	-	Frameshift	NM_015338.5	c.2306del	p.(T769fs)
ASXL1	GRCh37/hg19	20:31022832_31022832	Forward	G	T	Nonsense	NM_015338.5	c.2317G>T	p.(E773*)	COSV60108309	COSM5944121
ASXL1	GRCh37/hg19	20:31022838_31022838	Forward	T	-	Frameshift	NM_015338.5	c.2323del	p.(L775fs)
ASXL1	GRCh37/hg19	20:31022839_31022839	Forward	T	A	Nonsense	NM_015338.5	c.2324T>A	p.(L775*)	COSV60103879	COSM219136
ASXL1	GRCh37/hg19	20:31022847_31022847	Forward	C	T	Nonsense	NM_015338.5	c.2332C>T	p.(Q778*)	COSV60104684	COSM133576
ASXL1	GRCh37/hg19	20:31022853_31022853	Forward	C	T	Nonsense	NM_015338.5	c.2338C>T	p.(Q780*)	COSV60107863	COSM1012910
ASXL1	GRCh37/hg19	20:31022885_31022886	Forward	-	CT	Frameshift	NM_015338.5	c.2372_2373dup	p.(G792fs)
ASXL1	GRCh37/hg19	20:31022901_31022901	Forward	C	-	Frameshift	NM_015338.5	c.2385del	p.(W796fs)	COSV60104496	COSM34212
ASXL1	GRCh37/hg19	20:31022903_31022903	Forward	G	A	Nonsense	NM_015338.5	c.2388G>A	p.(W796*)	COSV60108711	COSM97085
ASXL1	GRCh37/hg19	20:31022927_31022928	Forward	-	C	Frameshift	NM_015338.5	c.2412_2413ins	p.(G804fs)
ASXL1	GRCh37/hg19	20:31022930_31022930	Forward	C	-	Frameshift	NM_015338.5	c.2415del	p.(T806fs)	COSV60114911	COSM53208
ASXL1	GRCh37/hg19	20:31022936_31022937	Forward	-	C	Frameshift	NM_015338.5	c.2421_2422ins	p.(V807fs)
ASXL1	GRCh37/hg19	20:31022937_31022937	Forward	C	-	Frameshift	NM_015338.5	c.2422del	p.(P808fs)	COSV100042036	COSM7409570
ASXL1	GRCh37/hg19	20:31022938_31022938	Forward	C	A	Missense	NM_015338.5	c.2423C>A	p.(P808H)	COSV60106164	COSM2889277
ASXL1	GRCh37/hg19	20:31022938_31022938	Forward	C	-	Frameshift	NM_015338.5	c.2423del	p.(P808fs)	COSV60104287	COSM36167
ASXL1	GRCh37/hg19	20:31022952_31022953	Forward	CC	-	Frameshift	NM_015338.5	c.2437_2438del	p.(P813fs)
ASXL1	GRCh37/hg19	20:31022954_31022964	Forward	CATTCTGTCTC	-	Frameshift	NM_015338.5	c.2439_2449del	p.(I814fs)
ASXL1	GRCh37/hg19	20:31022978_31022979	Forward	-	A	Frameshift	NM_015338.5	c.2463_2464ins	p.(D821fs)
ASXL1	GRCh37/hg19	20:31022984_31022989	Forward	AGAGAA	-	In frame	NM_015338.5	c.2469_2474del	p.(L823_K825del)
ASXL1	GRCh37/hg19	20:31022985_31022985	Forward	G	T	Nonsense	NM_015338.5	c.2470G>T	p.(E824*)
ASXL1	GRCh37/hg19	20:31023004_31023005	Forward	CT	-	Frameshift	NM_015338.5	c.2489_2490del	p.(A830fs)
ASXL1	GRCh37/hg19	20:31023031_31023043	Forward	ATCCTGTAAATGT	-	Frameshift	NM_015338.5	c.2516_2528del	p.(D839fs)
ASXL1	GRCh37/hg19	20:31023050_31023050	Forward	C	-	Frameshift	NM_015338.5	c.2535del	p.(S846fs)	COSM51389	COSM51389
ASXL1	GRCh37/hg19	20:31023050_31023050	Forward	-	C	Frameshift	NM_015338.5	c.2535dup	p.(S846fs)	COSV60102447	COSM41712
ASXL1	GRCh37/hg19	20:31023077_31023080	Forward	TGAT	-	Frameshift	NM_015338.5	c.2562_2565del	p.(T854fs)
ASXL1	GRCh37/hg19	20:31023087_31023087	Forward	C	T	Nonsense	NM_015338.5	c.2572C>T	p.(Q858*)	COSV60121792	COSM4385109
ASXL1	GRCh37/hg19	20:31023097_31023097	Forward	C	-	Frameshift	NM_015338.5	c.2582del	p.(A861fs)
ASXL1	GRCh37/hg19	20:31023171_31023189	Forward	-	AAACCAAGGCTCTCGTTTC	Frameshift	NM_015338.5	c.2657_2675dup	p.(S894fs)
ASXL1	GRCh37/hg19	20:31023210_31023211	Forward	-	TACT	Frameshift	NM_015338.5	c.2698_2699ins	p.(P900fs)
ASXL1	GRCh37/hg19	20:31023239_31023240	Forward	AA	-	Frameshift	NM_015338.5	c.2726_2727del	p.(K909fs)
ASXL1	GRCh37/hg19	20:31023264_31023264	Forward	G	T	Nonsense	NM_015338.5	c.2749G>T	p.(E917*)	COSV60126716	COSM6939338
ASXL1	GRCh37/hg19	20:31023271_31023272	Forward	-	A	Frameshift	NM_015338.5	c.2756_2757ins	p.(I919fs)
ASXL1	GRCh37/hg19	20:31023352_31023353	Forward	-	T	Frameshift	NM_015338.5	c.2837_2838ins	p.(A946fs)
ASXL1	GRCh37/hg19	20:31023376_31023401	Forward	CAGCCTTACTTCACTCTGGACTGTGC	-	Frameshift	NM_015338.5	c.2864_2889del	p.(S955fs)
ASXL1	GRCh37/hg19	20:31023395_31023395	Forward	G	A	Nonsense	NM_015338.5	c.2880G>A	p.(W960*)	COSV60109492	COSM5945426
ASXL1	GRCh37/hg19	20:31023408_31023408	Forward	C	T	Nonsense	NM_015338.5	c.2893C>T	p.(R965*)	COSV60107754	COSM267971
ASXL1	GRCh37/hg19	20:31023453_31023453	Forward	-	T	Frameshift	NM_015338.5	c.2940dup	p.(E981fs)
ASXL1	GRCh37/hg19	20:31023472_31023472	Forward	A	G	Missense	NM_015338.5	c.2957A>G	p.(N986S)	COSV60116188	COSM96383
ASXL1	GRCh37/hg19	20:31023577_31023577	Forward	T	-	Frameshift	NM_015338.5	c.3063del	p.(A1022fs)
ASXL1	GRCh37/hg19	20:31023586_31023587	Forward	-	A	Frameshift	NM_015338.5	c.3071_3072ins	p.(T1024fs)
ASXL1	GRCh37/hg19	20:31023664_31023665	Forward	-	G	Frameshift	NM_015338.5	c.3149_3150ins	p.(M1050fs)
ASXL1	GRCh37/hg19	20:31023717_31023717	Forward	C	T	Nonsense	NM_015338.5	c.3202C>T	p.(R1068*)	COSV60104536	COSM41715
ASXL1	GRCh37/hg19	20:31023821_31023821	Forward	G	T	Missense	NM_015338.5	c.3306G>T	p.(E1102D)	COSV60104067	COSM36205
ASXL1	GRCh37/hg19	20:31023907_31023907	Forward	C	A	Nonsense	NM_015338.5	c.3392C>A	p.(S1131*)
ASXL1	GRCh37/hg19	20:31024018_31024018	Forward	G	C	Missense	NM_015338.5	c.3503G>C	p.(S1168T)	COSV60108730	COSM133583
ASXL1	GRCh37/hg19	20:31024027_31024027	Forward	G	-	Frameshift	NM_015338.5	c.3512del	p.(R1171fs)
ASXL1	GRCh37/hg19	20:31024148_31024151	Forward	CTCC	-	Frameshift	NM_015338.5	c.3633_3636del	p.(D1211fs)
ASXL1	GRCh37/hg19	20:31024339_31024339	Forward	C	G	Nonsense	NM_015338.5	c.3824C>G	p.(S1275*)	COSV60125073	COSM1291094
ASXL1	GRCh37/hg19	20:31024371_31024371	Forward	C	T	Nonsense	NM_015338.5	c.3856C>T	p.(Q1286*)
ASXL1	GRCh37/hg19	20:31024636_31024637	Forward	-	G	Frameshift	NM_015338.5	c.4121_4122ins	p.(V1374fs)
ASXL1	GRCh37/hg19	20:31024688_31024689	Forward	-	C	Frameshift	NM_015338.5	c.4173_4174ins	p.(S1391fs)
ASXL1	GRCh37/hg19	20:31024704_31024704	Forward	G	A	Missense	NM_015338.5	c.4189G>A	p.(G1397S)	COSV60104786	COSM133033
ASXL1	GRCh37/hg19	20:31024758_31024758	Forward	C	T	Nonsense	NM_015338.5	c.4243C>T	p.(R1415*)	COSV60103724	COSM166446
ASXL1	GRCh37/hg19	20:31024797_31024797	Forward	T	C	Missense	NM_015338.5	c.4282T>C	p.(S1428P)
ASXL1	GRCh37/hg19	20:30954186_30954186	Forward	G	C	Splicing	NM_015338.5	c.58-1G>C	p.(?)
ATRX	GRCh37/hg19	X:76939512_76939512	Reverse	G	T	Missense	NM_000489.3	c.1122C>A	p.(D374E)
ATRX	GRCh37/hg19	X:76939384_76939384	Reverse	T	C	Missense	NM_000489.3	c.1250A>G	p.(K417R)
ATRX	GRCh37/hg19	X:76938920_76938920	Reverse	G	A	Nonsense	NM_000489.3	c.1828C>T	p.(Q610*)	COSV64876933	COSM3973932
ATRX	GRCh37/hg19	X:76938277_76938277	Reverse	T	C	Missense	NM_000489.3	c.2357A>G	p.(E786G)
ATRX	GRCh37/hg19	X:76937694_76937694	Reverse	C	G	Missense	NM_000489.3	c.2940G>C	p.(K980N)
ATRX	GRCh37/hg19	X:76907796_76907798	Reverse	TCC	-	In frame	NM_138270.2	c.4263_4265del	p.(E1421_E1422del)
ATRX	GRCh37/hg19	X:76814312_76814312	Reverse	C	G	Missense	NM_138270.2	c.6218G>C	p.(R2073P)
ATRX	GRCh37/hg19	X:76813031_76813031	Reverse	C	T	Missense	NM_138270.2	c.6476G>A	p.(R2159H)
ATRX	GRCh37/hg19	X:76777822_76777823	Reverse	-	TTAC	Frameshift	NM_138270.2	c.6780_6781ins	p.(P2260fs)
BCOR	GRCh37/hg19	X:39933593_39933593	Reverse	A	G	Missense	NM_017745.5	c.1006T>C	p.(S336P)
BCOR	GRCh37/hg19	X:39933592_39933592	Reverse	G	A	Missense	NM_017745.5	c.1007C>T	p.(S336L)
BCOR	GRCh37/hg19	X:39933581_39933581	Reverse	G	A	Missense	NM_017745.5	c.1016C>T	p.(P339L)
BCOR	GRCh37/hg19	X:39933578_39933578	Reverse	G	A	Missense	NM_017745.5	c.1019C>T	p.(S340L)
BCOR	GRCh37/hg19	X:39933521_39933521	Reverse	G	C	Missense	NM_017745.5	c.1078C>G	p.(H360D)
BCOR	GRCh37/hg19	X:39933507_39933507	Reverse	A	G	Missense	NM_017745.5	c.1091T>C	p.(I364T)
BCOR	GRCh37/hg19	X:39933484_39933484	Reverse	G	T	Missense	NM_017745.5	c.1114C>A	p.(L372M)
BCOR	GRCh37/hg19	X:39933481_39933481	Reverse	G	T	Nonsense	NM_017745.5	c.1118C>A	p.(S373*)	COSV60709422	COSM4135307
BCOR	GRCh37/hg19	X:39933462_39933465	Reverse	CTAA	-	Frameshift	NM_017745.5	c.1136_1139del	p.(S380fs)	COSV60710876	COSM5944450
BCOR	GRCh37/hg19	X:39933343_39933343	Reverse	A	-	Frameshift	NM_017745.5	c.1257del	p.(K419fs)
BCOR	GRCh37/hg19	X:39933305_39933305	Reverse	C	T	Missense	NM_017745.5	c.1294G>A	p.(V432I)	COSV60715505	COSM4379209
BCOR	GRCh37/hg19	X:39933112_39933112	Reverse	A	T	Nonsense	NM_017745.5	c.1482T>A	p.(C494*)
BCOR	GRCh37/hg19	X:39932944_39932945	Reverse	-	C	Frameshift	NM_017745.5	c.1655_1656ins	p.(A552fs)
BCOR	GRCh37/hg19	X:39934426_39934426	Reverse	G	A	Missense	NM_017745.5	c.173C>T	p.(A58V)
BCOR	GRCh37/hg19	X:39932522_39932523	Reverse	-	T	Frameshift	NM_017745.5	c.2076_2077ins	p.(689fs)
BCOR	GRCh37/hg19	X:39932457_39932457	Reverse	C	-	Frameshift	NM_017745.5	c.2142del	p.(V714fs)
BCOR	GRCh37/hg19	X:39932278_39932279	Reverse	-	TGGG	Frameshift	NM_017745.5	c.2320_2321ins	p.(T773fs)
BCOR	GRCh37/hg19	X:39932171_39932171	Reverse	G	A	Nonsense	NM_017745.5	c.2428C>T	p.(R810*)	COSV60703357	COSM2150191
BCOR	GRCh37/hg19	X:39931962_39931962	Reverse	G	-	Frameshift	NM_017745.5	c.2637del	p.(S879fs)
BCOR	GRCh37/hg19	X:39931892_39931892	Reverse	G	T	Missense	NM_017745.5	c.2707C>A	p.(P903T)
BCOR	GRCh37/hg19	X:39931848_39931849	Reverse	-	TTTA	Frameshift	NM_017745.5	c.2751_2752ins	p.(T917fs)
BCOR	GRCh37/hg19	X:39930413_39930413	Reverse	C	T	Splicing	NM_017745.5	c.3052-1G>A	p.(?)
BCOR	GRCh37/hg19	X:39930387_39930387	Reverse	-	A	Frameshift	NM_017745.5	c.3077dup	p.(L1026fs)
BCOR	GRCh37/hg19	X:39930310_39930310	Reverse	C	-	Frameshift	NM_017745.5	c.3154del	p.(E1034fs)
BCOR	GRCh37/hg19	X:39923789_39923789	Reverse	G	-	Frameshift	NM_017745.5	c.3248del	p.(P1083fs)
BCOR	GRCh37/hg19	X:39923670_39923671	Reverse	-	TT	Frameshift	NM_017745.5	c.3367_3368ins	p.(D1123fs)
BCOR	GRCh37/hg19	X:39934262_39934262	Reverse	C	A	Missense	NM_017745.5	c.337G>T	p.(G113W)
BCOR	GRCh37/hg19	X:39923655_39923655	Reverse	C	A	Nonsense	NM_017745.5	c.3382G>T	p.(E1128*)
BCOR	GRCh37/hg19	X:39923588_39923589	Reverse	-	TA	Frameshift	NM_001123384.1	c.3448_3449ins	p.(G1150fs)
BCOR	GRCh37/hg19	X:39923604_39923604	Reverse	G	A	Nonsense	NM_017745.5	c.3487C>T	p.(R1163*)	COSV60713352	COSM4109406
BCOR	GRCh37/hg19	X:39923601_39923601	Reverse	G	A	Nonsense	NM_017745.5	c.3490C>T	p.(R1164*)	COSV60701008	COSM4969196
BCOR	GRCh37/hg19	X:39923092_39923092	Reverse	-	T	Frameshift	NM_017745.5	c.3519dup	p.(Q1174fs)	COSV60698892	COSM1683571
BCOR	GRCh37/hg19	X:39923066_39923066	Reverse	-	T	Frameshift	NM_017745.5	c.3541dup	p.(R1181fs)	COSV100654338	COSM7539133
BCOR	GRCh37/hg19	X:39923059_39923059	Reverse	G	A	Nonsense	NM_017745.5	c.3547C>T	p.(R1183*)	COSV60700105	COSM1467915
BCOR	GRCh37/hg19	X:39923025_39923025	Reverse	T	A	Missense	NM_017745.5	c.3581A>T	p.(K1194I)
BCOR	GRCh37/hg19	X:39922197_39922197	Reverse	A	-	Frameshift	NM_001123384.1	c.3819del	p.(K1273fs)
BCOR	GRCh37/hg19	X:39921579_39921579	Reverse	T	C	Missense	NM_017745.5	c.4139A>G	p.(Q1380R)	COSV60701772	COSM6947638
BCOR	GRCh37/hg19	X:39921491_39921492	Reverse	-	TCTCC	Frameshift	NM_001123384.1	c.4172_4173ins	p.(T1391fs)
BCOR	GRCh37/hg19	X:39921430_39921430	Reverse	C	T	Missense	NM_017745.5	c.4288G>A	p.(E1430K)	COSV60698491	COSM5691660
BCOR	GRCh37/hg19	X:39916555_39916555	Reverse	A	T	Nonsense	NM_001123384.1	c.4292T>A	p.(L1431*)
BCOR	GRCh37/hg19	X:39921389_39921391	Reverse	CAC	-	Splicing	NM_017745.5	c.4326+1_4326+3del	p.(?)
BCOR	GRCh37/hg19	X:39921391_39921391	Reverse	C	T	Splicing	NM_017745.5	c.4326+1G>A	p.(?)	COSV60715599	COSM521431
BCOR	GRCh37/hg19	X:39916444_39916444	Reverse	C	T	Missense	NM_017745.5	c.4457G>A	p.(G1486D)
BCOR	GRCh37/hg19	X:39914715_39914716	Reverse	-	AAGT	Frameshift	NM_017745.5	c.4544_4545ins	p.(L1515fs)
BCOR	GRCh37/hg19	X:39914712_39914713	Reverse	-	AGAA	Frameshift	NM_017745.5	c.4547_4548ins	p.(L1516fs)
BCOR	GRCh37/hg19	X:39914710_39914710	Reverse	G	-	Frameshift	NM_017745.5	c.4551del	p.(Y1518fs)
BCOR	GRCh37/hg19	X:39914637_39914638	Reverse	-	T	Frameshift	NM_017745.5	c.4622_4623ins	p.(M1541fs)
BCOR	GRCh37/hg19	X:39914620_39914620	Reverse	C	T	Splicing	NM_017745.5	c.4639+1G>A	p.(?)	COSV60720314	COSM914339
BCOR	GRCh37/hg19	X:39914621_39914621	Reverse	C	T	Missense	NM_017745.5	c.4639G>A	p.(D1547N)	COSV60707363	COSM5945896
BCOR	GRCh37/hg19	X:39913509_39913509	Reverse	C	A	Nonsense	NM_001123384.1	c.4663G>T	p.(E1555*)
BCOR	GRCh37/hg19	X:39913549_39913550	Reverse	-	AA	Frameshift	NM_017745.5	c.4676_4677ins	p.(D1559fs)
BCOR	GRCh37/hg19	X:39913523_39913523	Reverse	C	T	Missense	NM_017745.5	c.4703G>A	p.(G1568D)
BCOR	GRCh37/hg19	X:39934132_39934132	Reverse	A	-	Frameshift	NM_017745.5	c.472del	p.(S158fs)	COSV60698479	COSM4613184
BCOR	GRCh37/hg19	X:39913258_39913258	Reverse	G	-	Frameshift	NM_017745.5	c.4760del	p.(P1587fs)	COSV60701310	COSM1467910
BCOR	GRCh37/hg19	X:39913188_39913188	Reverse	C	A	Nonsense	NM_017745.5	c.4825G>T	p.(E1609*)	COSV100653298	COSM8247107
BCOR	GRCh37/hg19	X:39913137_39913137	Reverse	A	G	Splicing	NM_017745.5	c.4874+2T>C	p.(?)
BCOR	GRCh37/hg19	X:39911577_39911586	Reverse	GAAAATTGCA	-	Frameshift	NM_001123384.1	c.4888_4897del	p.(C1630fs)
BCOR	GRCh37/hg19	X:39913138_39913138	Reverse	C	A	Splicing	NM_017745.5	c.4976+1G>T	p.(?)	COSV60706957	COSM5030990
BCOR	GRCh37/hg19	X:39911534_39911534	Reverse	C	A	Missense	NM_017745.5	c.4994G>T	p.(R1665L)
BCOR	GRCh37/hg19	X:39934012_39934013	Reverse	-	AAC	In frame	NM_017745.5	c.586_587ins	p.(M196delinsVM)
BCOR	GRCh37/hg19	X:39933965_39933965	Reverse	T	A	Nonsense	NM_017745.5	c.634A>T	p.(K212*)
BCOR	GRCh37/hg19	X:39933963_39933963	Reverse	C	A	Missense	NM_017745.5	c.636G>T	p.(K212N)
BCOR	GRCh37/hg19	X:39933926_39933926	Reverse	G	A	Nonsense	NM_017745.5	c.673C>T	p.(Q225*)
BCOR	GRCh37/hg19	X:39933908_39933908	Reverse	G	A	Nonsense	NM_017745.5	c.691C>T	p.(Q231*)
BCOR	GRCh37/hg19	X:39933788_39933788	Reverse	A	-	Frameshift	NM_017745.5	c.811del	p.(S271fs)
BCOR	GRCh37/hg19	X:39933772_39933773	Reverse	-	ATCC	Frameshift	NM_017745.5	c.826_827ins	p.(I276fs)
BCOR	GRCh37/hg19	X:39933761_39933761	Reverse	C	T	Missense	NM_017745.5	c.838G>A	p.(V280I)	COSV60722664	COSM6935989
BCOR	GRCh37/hg19	X:39933753_39933753	Reverse	G	T	Nonsense	NM_017745.5	c.846C>A	p.(C282*)
BCOR	GRCh37/hg19	X:39933682_39933683	Reverse	-	A	Frameshift	NM_017745.5	c.916_917ins	p.(H306fs)
BCOR	GRCh37/hg19	X:39933609_39933609	Reverse	-	C	Frameshift	NM_017745.5	c.982dup	p.(D328fs)
BCORL1	GRCh37/hg19	X:129148019_129148019	Forward	-	C	Frameshift	NM_021946.4	c.1247dup	p.(A424fs)
BCORL1	GRCh37/hg19	X:129148039_129148036	Forward	C	T	Nonsense	NM_021946.4	c.1291C>T	p.(Q431*)
BCORL1	GRCh37/hg19	X:129148095_129148095	Forward	G	-	Frameshift	NM_021946.4	c.1374del	p.(G458fs)
BCORL1	GRCh37/hg19	X:129148461_129148461	Forward	-	C	Frameshift	NM_021946.4	c.1713dup	p.(A570fs)
BCORL1	GRCh37/hg19	X:129148835_129148836	Forward	-	T	Frameshift	NM_021946.4	c.2087_2088ins	p.(N696fs)
BCORL1	GRCh37/hg19	X:129148902_129148902	Forward	G	-	Frameshift	NM_021946.4	c.2154del	p.(V718fs)
BCORL1	GRCh37/hg19	X:129148942_129148943	Forward	-	TTCCCAGC	Frameshift	NM_021946.4	c.2194_2195ins	p.(K732fs)
BCORL1	GRCh37/hg19	X:129149302_129149302	Forward	C	A	Missense	NM_021946.4	c.2554C>A	p.(L852M)
BCORL1	GRCh37/hg19	X:129149462_129149462	Forward	-	A	Frameshift	NM_021946.4	c.2714dup	p.(N905fs)
BCORL1	GRCh37/hg19	X:129149465_129149466	Forward	-	GG	Frameshift	NM_021946.4	c.2718_2719ins	p.(K906fs)
BCORL1	GRCh37/hg19	X:129149717_129149717	Forward	A	G	Missense	NM_021946.4	c.2969A>G	p.(Y990C)
BCORL1	GRCh37/hg19	X:129159029_129159029	Forward	C	-	Frameshift	NM_021946.4	c.3753del	p.(F1250fs)
BCORL1	GRCh37/hg19	X:129162654_129162653	Forward	G	T	Nonsense	NM_021946.4	c.4123G>T	p.(E1375*)
BCORL1	GRCh37/hg19	X:129162665_129162665	Forward	-	A	Frameshift	NM_021946.4	c.4134_4135ins	p.(E1378fs)
BCORL1	GRCh37/hg19	X:129162831_129162831	Forward	G	-	Frameshift	NM_021946.4	c.4300del	p.(E1433fs)
BCORL1	GRCh37/hg19	X:129184716_129184716	Forward	G	A	Missense	NM_021946.4	c.4643G>A	p.(R1548Q)
BCORL1	GRCh37/hg19	X:129162609_129162609	Forward	G	A	Splicing	NM_021946.4	c.4679-1G>A	p.(?)
BCORL1	GRCh37/hg19	X:129184770_129184770	Forward	G	A	Splicing	NM_021946.4	c.4696+1G>A	p.(?)
BCORL1	GRCh37/hg19	X:129189900_129189901	Forward	-	A	Frameshift	NM_021946.4	c.4925_4926ins	p.(R1642fs)
BCORL1	GRCh37/hg19	X:129190028_129190029	Forward	-	GGGG	Frameshift	NM_021946.4	c.5053_5054ins	p.(E1685fs)
BRAF	GRCh37/hg19	7:140481411_140481411	Reverse	C	T	Missense	NM_004333.4	c.1397G>A	p.(G466E)	COSV56059390	COSM453
BRAF	GRCh37/hg19	7:140453193_140453193	Reverse	T	C	Missense	NM_004333.4	c.1742A>G	p.(N581S)	COSV56058108	COSM462
BRAF	GRCh37/hg19	7:140453145_140453145	Reverse	A	T	Missense	NM_004333.4	c.1790T>A	p.(L597Q)	COSV56072463	COSM1125
BRAF	GRCh37/hg19	7:140453136_140453136	Reverse	A	T	Missense	NM_004333.4	c.1799T>A	p.(V600E)	COSV56056643	COSM476
BRAF	GRCh37/hg19	7:140453132_140453132	Reverse	T	A	Missense	NM_004333.4	c.1803A>T	p.(K601N)	COSV56058093	COSM6265
BRAF	GRCh37/hg19	7:140501303_140501303	Reverse	G	T	Missense	NM_004333.4	c.769C>A	p.(Q257K)	COSV56081983	COSM6005619
CALR	GRCh37/hg19	19:13054526_13054528	Forward	CAG	-	Splicing	NM_004343.3	c.1054-1_1055del	p.(?)
CALR	GRCh37/hg19	19:13054595_13054595	Forward	G	-	Frameshift	NM_004343.3	c.1122del	p.(K375fs)	COSV57127165	COSM1738350
CBL	GRCh37/hg19	11:119148486_119148486	Forward	C	T	Nonsense	NM_005188.3	c.1027C>T	p.(R343*)	COSV50630578	COSM4384634
CBL	GRCh37/hg19	11:119148541_119148541	Forward	T	C	Missense	NM_005188.3	c.1082T>C	p.(I361T)
CBL	GRCh37/hg19	11:119148546_119148546	Forward	G	T	Missense	NM_005188.3	c.1087G>T	p.(V363L)
CBL	GRCh37/hg19	11:119278164-119278165	Forward	G	C	Splicing	NM_005188.3	c.1096-1G>C	p.(?)
CBL	GRCh37/hg19	11:119148874_119148874	Forward	A	C	Splicing	NM_005188.3	c.1096-2A>T	p.(?)	COSV50651087	COSM5879358
CBL	GRCh37/hg19	11:119148880_119148880	Forward	A	C	Missense	NM_005188.3	c.1100A>C	p.(Q367P)	COSV50632131	COSM4385831
CBL	GRCh37/hg19	11:119148884_119148884	Forward	T	A	Nonsense	NM_005188.3	c.1104T>A	p.(Y368*)
CBL	GRCh37/hg19	11:119148887_119148889	Forward	ATT	-	In frame	NM_005188.3	c.1107_1109del	p.(E369_L370del)
CBL	GRCh37/hg19	11:119148891_119148891	Forward	T	C	Missense	NM_005188.3	c.1111T>C	p.(Y371H)	COSV50629681	COSM34052
CBL	GRCh37/hg19	11:119148907_119148907	Forward	C	T	Missense	NM_005188.3	c.1127C>T	p.(S376F)	COSV50630743	COSM34071
CBL	GRCh37/hg19	11:119148917_119148917	Forward	A	T	Missense	NM_005188.3	c.1137A>T	p.(Q379H)
CBL	GRCh37/hg19	11:119148919_119148919	Forward	T	C	Missense	NM_005188.3	c.1139T>C	p.(L380P)	COSV50630049	COSM34055
CBL	GRCh37/hg19	11:119148922_119148922	Forward	G	A	Missense	NM_005188.3	c.1142G>A	p.(C381Y)	COSV50631922	COSM34073
CBL	GRCh37/hg19	11:119148922_119148922	Forward	G	T	Missense	NM_005188.3	c.1142G>T	p.(C381F)	COSV99081957	COSM7350022
CBL	GRCh37/hg19	11:119148925_119148925	Forward	A	C	Missense	NM_005188.3	c.1145A>C	p.(K382T)
CBL	GRCh37/hg19	11:119148929_119148929	Forward	A	G	Missense	NM_005188.3	c.1149A>G	p.(I383M)	COSV50634832	COSM5945215
CBL	GRCh37/hg19	11:119148931_119148931	Forward	G	A	Missense	NM_005188.3	c.1151G>A	p.(C384Y)	COSV50633156	COSM34066
CBL	GRCh37/hg19	11:119148931_119148931	Forward	G	C	Missense	NM_005188.3	c.1151G>C	p.(C384S)
CBL	GRCh37/hg19	11:119148945_119148945	Forward	A	G	Missense	NM_005188.3	c.1165A>G	p.(K389E)
CBL	GRCh37/hg19	11:119148947_119148947	Forward	G	T	Missense	NM_005188.3	c.1167G>T	p.(K389N)	COSV50640909	COSM4384637
CBL	GRCh37/hg19	11:119148958_119148958	Forward	T	A	Missense	NM_005188.3	c.1178T>A	p.(I393N)	COSV50634390	COSM5945216
CBL	GRCh37/hg19	11:119148966_119148966	Forward	T	C	Missense	NM_005188.3	c.1186T>C	p.(C396R)	COSV50630994	COSM34058
CBL	GRCh37/hg19	11:119148967_119148967	Forward	G	A	Missense	NM_005188.3	c.1187G>A	p.(C396Y)	COSV50632424	COSM34067
CBL	GRCh37/hg19	11:119148973_119148973	Forward	A	G	Missense	NM_005188.3	c.1193A>G	p.(H398R)	COSV50630308	COSM87283
CBL	GRCh37/hg19	11:119148974_119148974	Forward	C	A	Missense	NM_005188.3	c.1194C>A	p.(H398Q)	COSV50662414	COSM5945217
CBL	GRCh37/hg19	11:119148974_119148974	Forward	C	G	Missense	NM_005188.3	c.1194C>G	p.(H398Q)
CBL	GRCh37/hg19	11:119148975_119148975	Forward	C	G	Missense	NM_005188.3	c.1195C>G	p.(L399V)	COSV50630773	COSM133825
CBL	GRCh37/hg19	11:119148982_119148982	Forward	G	A	Missense	NM_005188.3	c.1202G>A	p.(C401Y)	COSV50629831	COSM87284
CBL	GRCh37/hg19	11:119148990_119148990	Forward	T	C	Missense	NM_005188.3	c.1210T>C	p.(C404R)	COSV50667572	COSM34059
CBL	GRCh37/hg19	11:119148991_119148991	Forward	G	A	Missense	NM_005188.3	c.1211G>A	p.(C404Y)	COSV50629989	COSM34068
CBL	GRCh37/hg19	11:119149235_119149235	Forward	G	T	Missense	NM_005188.3	c.1243G>T	p.(G415C)
CBL	GRCh37/hg19	11:119149236_119149236	Forward	G	A	Missense	NM_005188.3	c.1244G>A	p.(G415D)	COSV99081955	COSM7342146
CBL	GRCh37/hg19	11:119149236_119149236	Forward	G	T	Missense	NM_005188.3	c.1244G>T	p.(G415V)	COSV50640030	COSM34061
CBL	GRCh37/hg19	11:119149238_119149238	Forward	T	A	Missense	NM_005188.3	c.1246T>A	p.(C416S)	COSV50641130	COSM1234989
CBL	GRCh37/hg19	11:119149238_119149238	Forward	T	C	Missense	NM_005188.3	c.1246T>C	p.(C416R)	COSV50635032	COSM1724993
CBL	GRCh37/hg19	11:119149238_119149238	Forward	T	G	Missense	NM_005188.3	c.1246T>G	p.(C416G)
CBL	GRCh37/hg19	11:119149239_119149239	Forward	G	A	Missense	NM_005188.3	c.1247G>A	p.(C416Y)	COSV50630179	COSM41789
CBL	GRCh37/hg19	11:119149239_119149239	Forward	G	C	Missense	NM_005188.3	c.1247G>C	p.(C416S)	COSV99875605	COSM7409572
CBL	GRCh37/hg19	11:119149242_119149242	Forward	C	G	Missense	NM_005188.3	c.1250C>G	p.(P417R)	COSV50630632	COSM87244
CBL	GRCh37/hg19	11:119149247_119149247	Forward	T	A	Missense	NM_005188.3	c.1255T>A	p.(C419S)
CBL	GRCh37/hg19	11:119149248_119149249	Forward	GC	CT	Missense	NM_005188.3	c.1256_1257delinsCT	p.(C419S)
CBL	GRCh37/hg19	11:119149248_119149248	Forward	G	A	Missense	NM_005188.3	c.1256G>A	p.(C419Y)	COSV50630789	COSM5945221
CBL	GRCh37/hg19	11:119149250_119149250	Forward	C	G	Missense	NM_005188.3	c.1258C>G	p.(R420G)	COSV50630874	COSM3444160
CBL	GRCh37/hg19	11:119149251_119149251	Forward	G	A	Missense	NM_005188.3	c.1259G>A	p.(R420Q)	COSV50629675	COSM34077
CBL	GRCh37/hg19	11:119149251_119149251	Forward	G	T	Missense	NM_005188.3	c.1259G>T	p.(R420L)	COSV50660979	COSM34080
CBL	GRCh37/hg19	11:119149260_119149260	Forward	T	A	Missense	NM_005188.3	c.1268T>A	p.(I423N)	COSV50635337	COSM6964977
CBL	GRCh37/hg19	11:119149352_119149352	Forward	A	G	Missense	NM_005188.3	c.1360A>G	p.(N454D)	COSV50664376	COSM34082
CBL	GRCh37/hg19	11:119149372_119149373	Forward	TG	-	Frameshift	NM_005188.3	c.1380_1381del	p.(D460fs)
CBL	GRCh37/hg19	11:119149376_119149376	Forward	C	T	Nonsense	NM_005188.3	c.1384C>T	p.(R462*)	COSV50672338	COSM34079
CBL	GRCh37/hg19	11:119155953_119155953	Forward	C	T	Nonsense	NM_005188.3	c.1618C>T	p.(R540*)	COSV50633806	COSM5608013
CBL	GRCh37/hg19	11:119156078_119156078	Forward	C	-	Frameshift	NM_005188.3	c.1743del	p.(V581fs)
CBL	GRCh37/hg19	11:119156195_119156195	Forward	-	C	Frameshift	NM_005188.3	c.1860_1861ins	p.(L620fs)
CBL	GRCh37/hg19	11:119170372_119170372	Forward	G	A	Missense	NM_005188.3	c.2602G>A	p.(G868R)
CBL	GRCh37/hg19	11:119170442_119170442	Forward	T	C	Missense	NM_005188.3	c.2672T>C	p.(I891T)
CBL	GRCh37/hg19	11:119103406_119103406	Forward	G	C	Splicing	NM_005188.3	c.443+1G>C	p.(?)
CBL	GRCh37/hg19	11:119142446_119142446	Forward	C	T	Nonsense	NM_005188.3	c.445C>T	p.(R149*)	COSV50635185	COSM6956649
CBL	GRCh37/hg19	11:119142497_119142498	Forward	-	AAGG	Frameshift	NM_005188.3	c.496_497ins	p.(K166fs)
CBL	GRCh37/hg19	11:119142540_119142540	Forward	G	A	Missense	NM_005188.3	c.539G>A	p.(R180Q)
CBL	GRCh37/hg19	11:119144603_119144603	Forward	C	T	Nonsense	NM_005188.3	c.616C>T	p.(R206*)	COSV50635470	COSM3415596
CBL	GRCh37/hg19	11:119144726_119144727	Forward	CT	-	Frameshift	NM_005188.3	c.739_740del	p.(L247fs)
CBL	GRCh37/hg19	11:119145593_119145593	Forward	G	C	Missense	NM_005188.3	c.799G>C	p.(G267R)
CBL	GRCh37/hg19	11:119146705_119146705	Forward	A	G	Splicing	NM_005188.3	c.870-2A>G	p.(?)
CBL	GRCh37/hg19	11:119146718_119146718	Forward	G	A	Missense	NM_005188.3	c.881G>A	p.(R294Q)	COSV50629908	COSM4170319
CBL	GRCh37/hg19	11:119146741_119146741	Forward	C	T	Missense	NM_005188.3	c.904C>T	p.(Q302*)
CBL	GRCh37/hg19	11:119146795_119146795	Forward	C	A	Missense	NM_005188.3	c.958C>A	p.(H320N)
CBLB	GRCh37/hg19	3:105412392_105412392	Reverse	A	G	Missense	NM_170662.3	c.2000T>C	p.(V667A)
CEBPA	GRCh37/hg19	19:33792255_33792255	Reverse	C	G	Missense	NM_004364.3	c.1063G>C	p.(G355R)
CEBPA	GRCh37/hg19	19:33792251_33792256	Reverse	AGTTGC	CCT	In frame	NM_004364.3	c.1064_1069delinsAGG	p.(G355_C357delinsEG)
CEBPA	GRCh37/hg19	19:33792252_33792257	Reverse	GCAGTT	-	In frame	NM_004364.3	c.1066_1071del	p.(N356_C357del)	COSV57196862	COSM97060
CEBPA	GRCh37/hg19	19:33792250_33792251	Reverse	-	CGCCCC	In frame	NM_004364.3	c.1072_1073ins	p.(C357_A358ins2)
CEBPA	GRCh37/hg19	19:33793184_33793184	Reverse	-	A	Frameshift	NM_004364.3	c.138dup	p.(A47fs)
CEBPA	GRCh37/hg19	19:33793181_33793181	Reverse	G	-	Frameshift	NM_004364.3	c.141del	p.(A48fs)	COSV57196585	COSM18302
CEBPA	GRCh37/hg19	19:33793004_33793004	Reverse	A	CGCGTGCGCGTGCG	Frameshift	NM_004364.3	c.317delinsCGCGTGCGCGTGCG	p.(F106fs)
CEBPA	GRCh37/hg19	19:33792942_33792942	Reverse	G	-	Frameshift	NM_004364.3	c.383del	p.(P128fs)	COSV100204811	COSM8472075
CEBPA	GRCh37/hg19	19:33792865_33792872	Reverse	-	CGCCCCGA	Frameshift	NM_004364.3	c.449_456dup	p.(P153fs)
CEBPA	GRCh37/hg19	19:33792753_33792753	Reverse	A	G	Missense	NM_004364.3	c.568T>C	p.(S190P)	COSV57199693	COSM6942988
CEBPA	GRCh37/hg19	19:33792732_33792737	Reverse	GCGGGT	-	In frame	NM_004364.3	c.584_589del	p.(H195_P196del)	COSV104411195	COSM9232713
CEBPA	GRCh37/hg19	19:33792570_33792571	Reverse	-	C	Frameshift	NM_004364.3	c.750_751ins	p.(G250fs)
CEBPA	GRCh37/hg19	19:33792491_33792491	Reverse	G	T	Nonsense	NM_004364.3	c.830C>A	p.(S277*)
CEBPA	GRCh37/hg19	19:33792476_33792476	Reverse	C	A	Missense	NM_004364.3	c.845G>T	p.(S282I)
CEBPA	GRCh37/hg19	19:33792471_33792472	Reverse	-	CT	Frameshift	NM_004364.3	c.849_850ins	p.(E284fs)
CEBPA	GRCh37/hg19	19:33792469_33792469	Reverse	-	C	Frameshift	NM_004364.3	c.852dup	p.(E284fs)
CEBPA	GRCh37/hg19	19:33792467_33792468	Reverse	-	AC	Frameshift	NM_004364.3	c.854_855ins	p.(Y285fs)
CEBPA	GRCh37/hg19	19:33792450_33792450	Reverse	G	A	Missense	NM_004364.3	c.871C>T	p.(R291C)
CEBPA	GRCh37/hg19	19:33792434_33792434	Reverse	A	G	Missense	NM_004364.3	c.887T>C	p.(V296A)
CEBPA	GRCh37/hg19	19:33792429_33792429	Reverse	T	G	Missense	NM_004364.3	c.892A>C	p.(K298Q)	COSV57197925	COSM5945390
CEBPA	GRCh37/hg19	19:33792428_33792428	Reverse	T	C	Missense	NM_004364.3	c.893A>G	p.(K298R)
CEBPA	GRCh37/hg19	19:3379283_33792410	Reverse	-	TGGCAGCTGGCGGAAGATGCCCCGCAGCGTGTCCAGTTCGCGGCTCAGCTGTTCCACCCGCTTGCGCAGGCGGTCATTGTCACTGGTCAGCTCCAGCACCTTCTGCTGCGTCTCCACGTTGCGCTGCT	Frameshift	NM_004364.3	c.911_1038dup	p.(E304fs)
CEBPA	GRCh37/hg19	19:33792395_33792410	Reverse	TCCACGTTGCGCTGCT	-	Frameshift	NM_004364.3	c.911_926del	p.(E304fs)
CEBPA	GRCh37/hg19	19:33792395_33792396	Reverse	-	CGA	In frame	NM_004364.3	c.925_926ins	p.(V308dup)
CEBPA	GRCh37/hg19	19:33792387_33792387	Reverse	G	A	Missense	NM_004364.3	c.934C>T	p.(Q312*)	COSV57195638	COSM18641
CEBPA	GRCh37/hg19	19:33792385_33792386	Reverse	-	CTG	In frame	NM_004364.3	c.935_936ins	p.(Q312delinsHR)
CEBPA	GRCh37/hg19	19:33792350_33792350	Reverse	A	T	Missense	NM_004364.3	c.971T>A	p.(L324Q)
CEBPA	GRCh37/hg19	19:33792329_33792329	Reverse	A	T	Missense	NM_004364.3	c.992T>A	p.(L331Q)	COSV57198723	COSM5065131
CSF3R	GRCh37/hg19	1:36933500_36933500	Reverse	T	A	Missense	NM_000760.3	c.1787A>T	p.(Y596F)
CSF3R	GRCh37/hg19	1:36933434_36933434	Reverse	G	A	Missense	NM_000760.3	c.1853C>T	p.(T618I )	COSV58963463	COSM1737962
CSF3R	GRCh37/hg19	1:36933422_36933422	Reverse	C	T	Splicing	NM_000760.3	c.1864+1G>A	p.(?)
CSF3R	GRCh37/hg19	1:36933198_36933198	Reverse	G	T	Missense	NM_000760.3	c.1919C>A	p.(T640N)	COSV58963377	COSM4302135
CSF3R	GRCh37/hg19	1:36932254_36932254	Reverse	G	A	Nonsense	NM_000760.3	c.2215C>T	p.(Q739*)	COSV58968566	COSM1168011
CSF3R	GRCh37/hg19	1:36932213_36932213	Reverse	A	C	Nonsense	NM_000760.3	c.2256T>G	p.(Y752*)	COSV58971230	COSM4172579
CSF3R	GRCh37/hg19	1:36932209_36932209	Reverse	G	A	Nonsense	NM_000760.3	c.2260C>T	p.(Q754*)	COSV58963508	COSM4173043
CSF3R	GRCh37/hg19	1:36932047_36932047	Reverse	C	T	Missense	NM_000760.3	c.2422G>A	p.(E808K)	COSV58963566	COSM5762855
DNMT3A	GRCh37/hg19	2:25470028_25470028	Reverse	C	T	Splicing	NM_022552.4	c.1015-1G>A	p.(?)
DNMT3A	GRCh37/hg19	2:25470029_25470029	Reverse	T	C	Splicing	NM_022552.4	c.1015-2A>G	p.(?)
DNMT3A	GRCh37/hg19	2:25470011_25470011	Reverse	A	G	Missense	NM_022552.4	c.1031T>C	p.(L344P)	COSV53037012	COSM5878857
DNMT3A	GRCh37/hg19	2:25469989_25469989	Reverse	G	T	Nonsense	NM_022552.4	c.1053C>A	p.(C351*)
DNMT3A	GRCh37/hg19	2:25469985_25469986	Reverse	CA	-	Frameshift	NM_022552.4	c.1056_1057del	p.(A353fs)
DNMT3A	GRCh37/hg19	2:25469976_25469976	Reverse	G	A	Nonsense	NM_022552.4	c.1066C>T	p.(Q356*)	COSV53042298	COSM5878855
DNMT3A	GRCh37/hg19	2:25469943_25469943	Reverse	T	A	Nonsense	NM_022552.4	c.1099A>T	p.(K367*)
DNMT3A	GRCh37/hg19	2:25469937_25469937	Reverse	T	A	Missense	NM_022552.4	c.1105A>T	p.(I369F)
DNMT3A	GRCh37/hg19	2:25469919_25469919	Reverse	C	T	Splicing	NM_022552.4	c.1122+1G>A	p.(?)	COSV53048881	COSM5878851
DNMT3A	GRCh37/hg19	2:25469646_25469646	Reverse	C	T	Splicing	NM_022552.4	c.1123-1G>A	p.(?)	COSV99265387	COSM7409737
DNMT3A	GRCh37/hg19	2:25469647_25469647	Reverse	T	C	Splicing	NM_022552.4	c.1123-2A>G	p.(?)	COSV53058848	COSM133125
DNMT3A	GRCh37/hg19	2:25469617_25469617	Reverse	-	A	Frameshift	NM_022552.4	c.1151dup	p.(V386fs)	COSV53042093	COSM3737036
DNMT3A	GRCh37/hg19	2:25469576_25469576	Reverse	-	C	Frameshift	NM_022552.4	c.1192dup	p.(A398fs)
DNMT3A	GRCh37/hg19	2:25469559_25469559	Reverse	G	-	Frameshift	NM_022552.4	c.1209del	p.(N403fs)
DNMT3A	GRCh37/hg19	2:25469540_25469540	Reverse	C	-	Frameshift	NM_022552.4	c.1228del	p.(A410fs)
DNMT3A	GRCh37/hg19	2:25469540_25469540	Reverse	C	T	Missense	NM_022552.4	c.1228G>A	p.(A410T)	COSV53042783	COSM5396712
DNMT3A	GRCh37/hg19	2:25469525_25469525	Reverse	G	A	Nonsense	NM_022552.4	c.1243C>T	p.(Q415*)	COSV99265210	COSM7410123
DNMT3A	GRCh37/hg19	2:25536842_25536842	Reverse	C	T	Missense	NM_022552.4	c.12G>A	p.(M4I)
DNMT3A	GRCh37/hg19	2:25469139_25469139	Reverse	C	T	Nonsense	NM_022552.4	c.1319G>A	p.(W440*)
DNMT3A	GRCh37/hg19	2:25469128_25469128	Reverse	C	A	Nonsense	NM_022552.4	c.1330G>T	p.(E444*)
DNMT3A	GRCh37/hg19	2:25469083_25469084	Reverse	-	CCGC	Frameshift	NM_022552.4	c.1374_1375ins	p.(K459fs)
DNMT3A	GRCh37/hg19	2:25469071_25469071	Reverse	C	A	Nonsense	NM_022552.4	c.1387G>T	p.(E463*)	COSV99261172	COSM7753942
DNMT3A	GRCh37/hg19	2:25469049_25469050	Reverse	-	AT	Frameshift	NM_022552.4	c.1408_1409dup	p.(I471fs)
DNMT3A	GRCh37/hg19	2:25469028_25469028	Reverse	C	T	Splicing	NM_022552.4	c.1429+1G>A	p.(?)	COSV53047449	COSM5945645
DNMT3A	GRCh37/hg19	2:25469029_25469029	Reverse	C	T	Missense	NM_022552.4	c.1429G>A	p.(E477K)	COSV53075466	COSM6905298
DNMT3A	GRCh37/hg19	2:25468931_25468931	Reverse	G	-	Frameshift	NM_022552.4	c.1432del	p.(R478fs)
DNMT3A	GRCh37/hg19	2:25468899_25468899	Reverse	C	-	Frameshift	NM_022552.4	c.1464del	p.(N489fs)
DNMT3A	GRCh37/hg19	2:25468887-25468887	Reverse	C	-	Splicing	NM_022552.4	c.1474+1del	p.(?)
DNMT3A	GRCh37/hg19	2:25468186_25468186	Reverse	C	T	Missense	NM_022552.4	c.1490G>A	p.(C497Y)	COSV53043881	COSM1318925
DNMT3A	GRCh37/hg19	2:25468185_25468185	Reverse	A	T	Nonsense	NM_022552.4	c.1491T>A	p.(C497*)
DNMT3A	GRCh37/hg19	2:25468174_25468174	Reverse	T	C	Missense	NM_022552.4	c.1502A>G	p.(N501S)	COSV53038482	COSM231571
DNMT3A	GRCh37/hg19	2:25468169_25468169	Reverse	-	T	Frameshift	NM_022552.4	c.1507dup	p.(T503fs)
DNMT3A	GRCh37/hg19	2:25468153_25468153	Reverse	A	-	Frameshift	NM_022552.4	c.1523del	p.(L508fs)
DNMT3A	GRCh37/hg19	2:25468125_25468125	Reverse	G	T	Nonsense	NM_022552.4	c.1551C>A	p.(C517*)
DNMT3A	GRCh37/hg19	2:25468121_25468121	Reverse	C	T	Splicing	NM_022552.4	c.1554+1G>A	p.(?)	COSV53050438	COSM4775128
DNMT3A	GRCh37/hg19	2:25468122_25468122	Reverse	C	T	Splicing	NM_022552.4	c.1555-1G>A	p.(?)
DNMT3A	GRCh37/hg19	2:25467523_25467523	Reverse	T	C	Splicing	NM_022552.4	c.1555-2A>G	p.(?)	COSV53053904	COSM2911783
DNMT3A	GRCh37/hg19	2:25467498_25467498	Reverse	G	C	Nonsense	NM_022552.4	c.1578C>G	p.(Y526*)	COSV53039473	COSM5878827
DNMT3A	GRCh37/hg19	2:25467478_25467478	Reverse	T	C	Missense	NM_022552.4	c.1598A>G	p.(Y533C)	COSV53037384	COSM231555
DNMT3A	GRCh37/hg19	2:25467476_25467476	Reverse	G	A	Nonsense	NM_022552.4	c.1600C>T	p.(Q534*)	COSV53060582	COSM3580255
DNMT3A	GRCh37/hg19	2:25467449_25467449	Reverse	C	A	Missense	NM_022552.4	c.1627G>T	p.(G543C)	COSV53036742	COSM87002
DNMT3A	GRCh37/hg19	2:25467448_25467448	Reverse	C	T	Missense	NM_022552.4	c.1628G>A	p.(G543D)	COSV99258949	COSM7409708
DNMT3A	GRCh37/hg19	2:25467448_25467448	Reverse	C	G	Missense	NM_022552.4	c.1628G>C	p.(G543A)	COSV53051884	COSM256033
DNMT3A	GRCh37/hg19	2:25467441_25467441	Reverse	C	-	Frameshift	NM_022552.4	c.1635del	p.(E545fs)
DNMT3A	GRCh37/hg19	2:25467433_25467433	Reverse	A	G	Missense	NM_022552.4	c.1643T>C	p.(M548T)	COSV53051084	COSM5945648
DNMT3A	GRCh37/hg19	2:25467429_25467429	Reverse	G	T	Nonsense	NM_022552.4	c.1647C>A	p.(C549*)
DNMT3A	GRCh37/hg19	2:25467408_25467408	Reverse	C	T	Splicing	NM_022552.4	c.1667+1G>A	p.(?)	COSV53043167	COSM3720632
DNMT3A	GRCh37/hg19	2:25467207_25467207	Reverse	C	A	Missense	NM_022552.4	c.1668G>T	p.(R556S)	COSV53056573	COSM5878818
DNMT3A	GRCh37/hg19	2:25467204_25467204	Reverse	G	T	Nonsense	NM_022552.4	c.1671C>A	p.(C557*)	COSV53052416	COSM3939035
DNMT3A	GRCh37/hg19	2:25467173_25467175	Reverse	CCA	-	In frame	NM_022552.4	c.1700_1702del	p.(V567del)	COSV53047649	COSM1583080
DNMT3A	GRCh37/hg19	2:25467160_25467164	Reverse	GCAGC	-	Frameshift	NM_022552.4	c.1710_1714del	p.(G570fs)
DNMT3A	GRCh37/hg19	2:25467158_25467158	Reverse	G	A	Nonsense	NM_022552.4	c.1717C>T	p.(Q573*)	COSV53037254	COSM5878811
DNMT3A	GRCh37/hg19	2:25467132_25467132	Reverse	C	T	Nonsense	NM_022552.4	c.1743G>A	p.(W581*)	COSV53037736	COSM1583079
DNMT3A	GRCh37/hg19	2:25467106_25467106	Reverse	-	C	Frameshift	NM_022552.4	c.1769dup	p.(G590fs)
DNMT3A	GRCh37/hg19	2:25467099_25467099	Reverse	G	C	Nonsense	NM_022552.4	c.1776C>G	p.(Y592*)	COSV53054082	COSM231573
DNMT3A	GRCh37/hg19	2:25467083_25467083	Reverse	G	A	Nonsense	NM_022552.4	c.1792C>T	p.(R598*)	COSV53039812	COSM133736
DNMT3A	GRCh37/hg19	2:25466852_25466852	Reverse	-	A	Frameshift	NM_022552.4	c.1851dup	p.(F617fs)
DNMT3A	GRCh37/hg19	2:25466823_25466823	Reverse	G	-	Frameshift	NM_022552.4	c.1880del	p.(P627fs)	COSV53057944	COSM5945647
DNMT3A	GRCh37/hg19	2:25466802_25466802	Reverse	A	T	Missense	NM_022552.4	c.1901T>A	p.(I634N)
DNMT3A	GRCh37/hg19	2:25466800_25466800	Reverse	G	C	Missense	NM_022552.4	c.1903C>G	p.(R635G)
DNMT3A	GRCh37/hg19	2:25466800_25466800	Reverse	G	A	Missense	NM_022552.4	c.1903C>T	p.(R635W)	COSV53038925	COSM87012
DNMT3A	GRCh37/hg19	2:25466799_25466799	Reverse	C	T	Missense	NM_022552.4	c.1904G>A	p.(R635Q)	COSV53040573	COSM1583088
DNMT3A	GRCh37/hg19	2:25466797_25466797	Reverse	C	T	Missense	NM_022552.4	c.1906G>A	p.(V636M)	COSV53039866	COSM133124
DNMT3A	GRCh37/hg19	2:25466797_25466797	Reverse	C	A	Missense	NM_022552.4	c.1906G>T	p.(V636L)	COSV53049324	COSM5878796
DNMT3A	GRCh37/hg19	2:25466793_25466793	Reverse	A	G	Missense	NM_022552.4	c.1910T>C	p.(L637P)
DNMT3A	GRCh37/hg19	2:25466788_25466788	Reverse	G	A	Missense	NM_022552.4	c.1915C>T	p.(L639F)	COSV99260511	COSM9145980
DNMT3A	GRCh37/hg19	2:25466779_25466779	Reverse	C	T	Missense	NM_022552.4	c.1924G>A	p.(G642R)
DNMT3A	GRCh37/hg19	2:25466772_25466772	Reverse	G	A	Missense	NM_022552.4	c.1931C>T	p.(A644V)
DNMT3A	GRCh37/hg19	2:25466766_25466766	Reverse	C	T	Splicing	NM_022552.4	c.1936+1G>A	p.(?)
DNMT3A	GRCh37/hg19	2:25466767_25466767	Reverse	C	T	Missense	NM_022552.4	c.1936G>A	p.(G646R)
DNMT3A	GRCh37/hg19	2:25464576_25464576	Reverse	C	T	Missense	NM_022552.4	c.1937G>A	p.(G646E)	COSV53057029	COSM4383558
DNMT3A	GRCh37/hg19	2:25464568_25464568	Reverse	C	G	Missense	NM_022552.4	c.1945G>C	p.(V649L)
DNMT3A	GRCh37/hg19	2:25464537_25464537	Reverse	C	T	Missense	NM_022552.4	c.1976G>A	p.(R659H)	COSV53039335	COSM1019235
DNMT3A	GRCh37/hg19	2:25464532_25464532	Reverse	A	-	Frameshift	NM_022552.4	c.1981del	p.(I661fs)
DNMT3A	GRCh37/hg19	2:25464507_25464507	Reverse	G	A	Missense	NM_022552.4	c.2006C>T	p.(S669F)	COSV53064299	COSM5944938
DNMT3A	GRCh37/hg19	2:25464495_25464495	Reverse	C	-	Frameshift	NM_022552.4	c.2018del	p.(G673fs)
DNMT3A	GRCh37/hg19	2:25464490_25464490	Reverse	C	T	Missense	NM_022552.4	c.2023G>A	p.(V675M)
DNMT3A	GRCh37/hg19	2:25464481_25464481	Reverse	G	-	Frameshift	NM_022552.4	c.2032del	p.(Q678fs)
DNMT3A	GRCh37/hg19	2:25464464_25464464	Reverse	G	T	Nonsense	NM_022552.4	c.2049C>A	p.(Y683*)
DNMT3A	GRCh37/hg19	2:25464453_25464453	Reverse	A	C	Missense	NM_022552.4	c.2060T>G	p.(V687G)
DNMT3A	GRCh37/hg19	2:25464450_25464450	Reverse	C	T	Missense	NM_022552.4	c.2063G>A	p.(R688H)	COSV53042114	COSM4169953
DNMT3A	GRCh37/hg19	2:25464445_25464445	Reverse	C	A	Missense	NM_022552.4	c.2068G>T	p.(V690F)
DNMT3A	GRCh37/hg19	2:25464436_25464437	Reverse	TC	-	Frameshift	NM_022552.4	c.2076_2077del	p.(K693fs)
DNMT3A	GRCh37/hg19	2:25463600_25463600	Reverse	A	-	Frameshift	NM_022552.4	c.2082del	p.(H694fs)
DNMT3A	GRCh37/hg19	2:25463601_25463601	Reverse	T	C	Splicing	NM_022552.4	c.2083-2A>G	p.(?)	COSV53036495	COSM5878784
DNMT3A	GRCh37/hg19	2:25463596_25463596	Reverse	G	-	Frameshift	NM_022552.4	c.2086del	p.(Q696fs)	COSV53044625	COSM1583101
DNMT3A	GRCh37/hg19	2:25463583_25463594	Reverse	GGGCCCCACTC	-	Frameshift	NM_022552.4	c.2088_2099del	p.(Q696fs)
DNMT3A	GRCh37/hg19	2:25463583_25463583	Reverse	G	T	Missense	NM_022552.4	c.2099C>A	p.(P700Q)
DNMT3A	GRCh37/hg19	2:25463574_25463574	Reverse	A	G	Missense	NM_022552.4	c.2108T>C	p.(L703P)	COSV53037342	COSM6907775
DNMT3A	GRCh37/hg19	2:25463568_25463568	Reverse	A	G	Missense	NM_022552.4	c.2114T>C	p.(I705T)	COSV53042985	COSM1583102
DNMT3A	GRCh37/hg19	2:25463546_25463546	Reverse	G	-	Frameshift	NM_022552.4	c.2137del	p.(L713Sfs)	COSV53043849	COSM5752057
DNMT3A	GRCh37/hg19	2:25463541_25463541	Reverse	G	C	Missense	NM_022552.4	c.2141C>G	p.(S714C)	COSV53039274	COSM87011
DNMT3A	GRCh37/hg19	2:25463536_25463536	Reverse	C	T	Missense	NM_022552.4	c.2146G>A	p.(V716I)	COSV53040952	COSM249137
DNMT3A	GRCh37/hg19	2:25463523_25463523	Reverse	C	A	Missense	NM_022552.4	c.2159G>T	p.(R720L)
DNMT3A	GRCh37/hg19	2:25463512_25463512	Reverse	A	G	Missense	NM_022552.4	c.2170T>C	p.(Y724H)
DNMT3A	GRCh37/hg19	2:25463508_25463509	Reverse	-	CT	Splicing	NM_022552.4	c.2173_2173+1ins	p.(?)
DNMT3A	GRCh37/hg19	2:25463508_25463508	Reverse	C	T	Splicing	NM_022552.4	c.2173+1G>A	p.(?)	COSV53056806	COSM6907619
DNMT3A	GRCh37/hg19	2:25463507_25463507	Reverse	A	G	Splicing	NM_022552.4	c.2173+2T>C	p.(?)
DNMT3A	GRCh37/hg19	2:25463321_25463321	Reverse	T	C	Splicing	NM_022552.4	c.2174-2A>G	p.(?)	COSV53066055	COSM5694766
DNMT3A	GRCh37/hg19	2:25463308_25463308	Reverse	G	A	Missense	NM_022552.4	c.2185C>T	p.(R729W)	COSV53036577	COSM249142
DNMT3A	GRCh37/hg19	2:25463301_25463301	Reverse	A	T	Missense	NM_022552.4	c.2192T>A	p.(F731Y)
DNMT3A	GRCh37/hg19	2:25463299_25463300	Reverse	AG	-	Frameshift	NM_022552.4	c.2193_2194del	p.(F732fs)	COSV53037084	COSM99742
DNMT3A	GRCh37/hg19	2:25463295_25463296	Reverse	-	A	Frameshift	NM_022552.4	c.2197_2198ins	p.(E733fs)	COSV53052252	COSM5944475
DNMT3A	GRCh37/hg19	2:25463296_25463296	Reverse	C	A	Nonsense	NM_022552.4	c.2197G>T	p.(E733*)
DNMT3A	GRCh37/hg19	2:25463290_25463290	Reverse	A	G	Missense	NM_022552.4	c.2203T>C	p.(Y735H)
DNMT3A	GRCh37/hg19	2:25463289_25463289	Reverse	T	C	Missense	NM_022552.4	c.2204A>G	p.(Y735C)	COSV53036596	COSM133126
DNMT3A	GRCh37/hg19	2:25463287_25463287	Reverse	G	A	Missense	NM_022552.4	c.2206C>T	p.(R736C)	COSV53038112	COSM231560
DNMT3A	GRCh37/hg19	2:25463286_25463286	Reverse	C	T	Missense	NM_022552.4	c.2207G>A	p.(R736H)	COSV53036512	COSM133737
DNMT3A	GRCh37/hg19	2:25463284_25463284	Reverse	G	A	Missense	NM_022552.4	c.2209C>T	p.(L737F)	COSV53082964	COSM74415
DNMT3A	GRCh37/hg19	2:25463268_25463268	Reverse	C	G	Missense	NM_022552.4	c.2225G>C	p.(R742P)
DNMT3A	GRCh37/hg19	2:25463248_25463248	Reverse	G	A	Missense	NM_022552.4	c.2245C>T	p.(R749C)	COSV53037963	COSM219133
DNMT3A	GRCh37/hg19	2:25463247_25463247	Reverse	C	T	Missense	NM_022552.4	c.2246G>A	p.(R749H)	COSV53079921	COSM6647818
DNMT3A	GRCh37/hg19	2:25463240_25463241	Reverse	-	T	Frameshift	NM_022552.4	c.2251_2252ins	p.(F751fs)
DNMT3A	GRCh37/hg19	2:25463241_25463241	Reverse	A	C	Missense	NM_022552.4	c.2252T>G	p.(F751C)
DNMT3A	GRCh37/hg19	2:25463239_25463239	Reverse	A	C	Missense	NM_022552.4	c.2254T>G	p.(F752V)	COSV53074109	COSM1731191
DNMT3A	GRCh37/hg19	2:25463237_25463238	Reverse	GA	-	Frameshift	NM_022552.4	c.2255_2256del	p.(F752fs)	COSV53036360	COSM133723
DNMT3A	GRCh37/hg19	2:25463236_25463236	Reverse	A	C	Missense	NM_022552.4	c.2257T>G	p.(W753G)	COSV53036227	COSM133134
DNMT3A	GRCh37/hg19	2:25463232_25463232	Reverse	A	C	Missense	NM_022552.4	c.2261T>G	p.(L754R)	COSV53058363	COSM133128
DNMT3A	GRCh37/hg19	2:25463229_25463229	Reverse	A	G	Missense	NM_022552.4	c.2264T>C	p.(F755C)	COSV53051364	COSM2911748
DNMT3A	GRCh37/hg19	2:25463223_25463223	Reverse	T	C	Missense	NM_022552.4	c.2270A>G	p.(N757S)
DNMT3A	GRCh37/hg19	2:25463196_25463197	Reverse	TT	-	Frameshift	NM_022552.4	c.2296_2297del	p.(K766fs)	COSV53041991	COSM5944208
DNMT3A	GRCh37/hg19	2:25463185_25463185	Reverse	A	G	Missense	NM_022552.4	c.2308T>C	p.(S770P)
DNMT3A	GRCh37/hg19	2:25463184_25463184	Reverse	G	T	Nonsense	NM_022552.4	c.2309C>A	p.(S770*)	COSV53040371	COSM1583106
DNMT3A	GRCh37/hg19	2:25463184_25463184	Reverse	G	A	Missense	NM_022552.4	c.2309C>T	p.(S770L)	COSV53044545	COSM231549
DNMT3A	GRCh37/hg19	2:25463182_25463182	Reverse	G	A	Nonsense	NM_022552.4	c.2311C>T	p.(R771*)	COSV53041751	COSM231563
DNMT3A	GRCh37/hg19	2:25463173_25463173	Reverse	C	A	Nonsense	NM_022552.4	c.2320G>T	p.(E774*)	COSV53047235	COSM4170209
DNMT3A	GRCh37/hg19	2:25462074_25462074	Reverse	A	C	Missense	NM_022552.4	c.2333T>G	p.(V778G)
DNMT3A	GRCh37/hg19	2:25462068_25462068	Reverse	A	G	Missense	NM_022552.4	c.2339T>C	p.(I780T)	COSV53042418	COSM1583121
DNMT3A	GRCh37/hg19	2:25462060_25462060	Reverse	T	A	Nonsense	NM_022552.4	c.2347A>T	p.(K783*)
DNMT3A	GRCh37/hg19	2:25462055_25462055	Reverse	A	-	Frameshift	NM_022552.4	c.2352del	p.(V785fs)
DNMT3A	GRCh37/hg19	2:25462049_25462050	Reverse	-	ACAC	Frameshift	NM_022552.4	c.2357_2358ins	p.(S786fs)
DNMT3A	GRCh37/hg19	2:25462022_25462022	Reverse	C	T	Nonsense	NM_022552.4	c.2385G>A	p.(W795*)
DNMT3A	GRCh37/hg19	2:25462018_25462018	Reverse	T	A	Missense	NM_022552.4	c.2389A>T	p.(N797Y)
DNMT3A	GRCh37/hg19	2:25462014_25462015	Reverse	AG	-	Frameshift	NM_022552.4	c.2392_2393del	p.(L798fs)
DNMT3A	GRCh37/hg19	2:25462006_25462006	Reverse	T	C	Missense	NM_022552.4	c.2401A>G	p.(M801V)	COSV53036970	COSM5944905
DNMT3A	GRCh37/hg19	2:25459864_25459874	Reverse	ATGCCAACGGCCT	-	Frameshift	NM_022552.4	c.2409_2419del	p.(R803fs)
DNMT3A	GRCh37/hg19	2:25459869_25459869	Reverse	A	C	Missense	NM_022552.4	c.2414T>G	p.(L805W)
DNMT3A	GRCh37/hg19	2:25459839_25459839	Reverse	A	T	Missense	NM_022552.4	c.2444T>A	p.(L815Q)
DNMT3A	GRCh37/hg19	2:25459821_25459821	Reverse	T	C	Missense	NM_022552.4	c.2462A>G	p.(H821R)	COSV53073515	COSM6907643
DNMT3A	GRCh37/hg19	2:25459806_25459806	Reverse	T	C	Missense	NM_022552.4	c.2477A>G	p.(K826R)	COSV53083630	COSM1583124
DNMT3A	GRCh37/hg19	2:25459805_25459805	Reverse	C	G	Missense	NM_022552.4	c.2478G>C	p.(K826N)
DNMT3A	GRCh37/hg19	2:25458696_25458696	Reverse	T	G	Splicing	NM_022552.4	c.2479-2A>C	p.(?)	COSV53048894	COSM5878748
DNMT3A	GRCh37/hg19	2:25458693_25458693	Reverse	A	-	Frameshift	NM_022552.4	c.2480del	p.(F827fs)
DNMT3A	GRCh37/hg19	2:25458688_25458688	Reverse	T	A	Nonsense	NM_022552.4	c.2485A>T	p.(K829*)	COSV53037831	COSM221578
DNMT3A	GRCh37/hg19	2:25458679_25458679	Reverse	T	C	Missense	NM_022552.4	c.2494A>G	p.(T832A)
DNMT3A	GRCh37/hg19	2:25458648_25458648	Reverse	T	C	Missense	NM_022552.4	c.2525A>G	p.(Q842R)	COSV53042408	COSM6854565
DNMT3A	GRCh37/hg19	2:25458626_25458627	Reverse	AG	-	Frameshift	NM_022552.4	c.2546_2547del	p.(P849fs)
DNMT3A	GRCh37/hg19	2:25458625_25458625	Reverse	C	-	Frameshift	NM_022552.4	c.2548del	p.(V850fs)
DNMT3A	GRCh37/hg19	2:25458597_25458597	Reverse	A	T	Nonsense	NM_022552.4	c.2576T>A	p.(L859*)
DNMT3A	GRCh37/hg19	2:25458597_25458597	Reverse	A	C	Nonsense	NM_022552.4	c.2576T>G	p.(L859*)	COSV53036954	COSM6907681
DNMT3A	GRCh37/hg19	2:25458594_25458595	Reverse	-	T	Frameshift	NM_022552.4	c.2578_2579	p.(W860fs)
DNMT3A	GRCh37/hg19	2:25458595_25458595	Reverse	A	G	Missense	NM_022552.4	c.2578T>C	p.(W860R)	COSV53043807	COSM231568
DNMT3A	GRCh37/hg19	2:25458591_25458591	Reverse	C	-	Frameshift	NM_022552.4	c.2582del	p.(C861fs)
DNMT3A	GRCh37/hg19	2:25458588_25458588	Reverse	G	T	Missense	NM_022552.4	c.2585C>A	p.(T862N)
DNMT3A	GRCh37/hg19	2:25458588_25458588	Reverse	G	A	Missense	NM_022552.4	c.2585C>T	p.(T862I)
DNMT3A	GRCh37/hg19	2:25458586_25458586	Reverse	C	G	Missense	NM_022552.4	c.2587G>C	p.(E863Q)
DNMT3A	GRCh37/hg19	2:25458575_25458575	Reverse	C	A	Splicing	NM_022552.4	c.2597+1G>T	p.(?)
DNMT3A	GRCh37/hg19	2:25458576_25458576	Reverse	C	G	Missense	NM_022552.4	c.2597G>C	p.(R866T)
DNMT3A	GRCh37/hg19	2:25457290_25457290	Reverse	C	A	Splicing	NM_022552.4	c.2598-1G>T	p.(?)	COSV99261824	COSM8030866
DNMT3A	GRCh37/hg19	2:25457292_25457292	Reverse	G	A	Splicing	NM_022552.4	c.2598-3C>T	p.(?)
DNMT3A	GRCh37/hg19	2:25457275_25457275	Reverse	G	A	Missense	NM_022552.4	c.2612C>T	p.(P871L)	COSV53063845	COSM1583132
DNMT3A	GRCh37/hg19	2:25457270_25457270	Reverse	G	T	Missense	NM_022552.4	c.2617C>A	p.(H873N)	COSV53045533	COSM5985148
DNMT3A	GRCh37/hg19	2:25457252_25457252	Reverse	T	C	Missense	NM_022552.4	c.2635A>G	p.(N879D)	COSV53036758	COSM1583135
DNMT3A	GRCh37/hg19	2:25457249_25457249	Reverse	T	C	Missense	NM_022552.4	c.2638A>G	p.(M880V)	COSV53039674	COSM120499
DNMT3A	GRCh37/hg19	2:25457243_25457243	Reverse	G	T	Missense	NM_022552.4	c.2644C>A	p.(R882S)	COSV53037241	COSM87001
DNMT3A	GRCh37/hg19	2:25457243_25457243	Reverse	G	A	Missense	NM_022552.4	c.2644C>T	p.(R882C)	COSV53036332	COSM53042
DNMT3A	GRCh37/hg19	2:25457242_25457242	Reverse	C	T	Missense	NM_022552.4	c.2645G>A	p.(R882H)	COSV53036153	COSM52944
DNMT3A	GRCh37/hg19	2:25457242_25457242	Reverse	C	G	Missense	NM_022552.4	c.2645G>C	p.(R882P)	COSV53040431	COSM99740
DNMT3A	GRCh37/hg19	2:25457231_25457231	Reverse	G	T	Missense	NM_022552.4	c.2656C>A	p.(Gln886Lys)
DNMT3A	GRCh37/hg19	2:25457210_25457210	Reverse	A	G	Missense	NM_022552.4	c.2677T>C	p.(W893R)	COSV99263405	COSM8350855
DNMT3A	GRCh37/hg19	2:25457176_25457176	Reverse	G	A	Missense	NM_022552.4	c.2711C>T	p.(P904L)	COSV53041674	COSM87007
DNMT3A	GRCh37/hg19	2:25457159_25457159	Reverse	C	T	Missense	NM_022552.4	c.2728G>A	p.(A910T)	COSV53049784	COSM74414
DNMT3A	GRCh37/hg19	2:25471070_25471070	Reverse	G	A	Nonsense	NM_022552.4	c.691C>T	p.(Q231*)	COSV53075649	COSM5878880
DNMT3A	GRCh37/hg19	2:25471012_25471018	Reverse	GGCTGCT	-	Frameshift	NM_022552.4	c.743_749del	p.(Q248fs)
DNMT3A	GRCh37/hg19	2:25470968_25470968	Reverse	C	A	Missense	NM_022552.4	c.793G>T	p.(V265L)	COSV53083425	COSM4383609
DNMT3A	GRCh37/hg19	2:25470905_25470905	Reverse	C	T	Splicing	NM_022552.4	c.855+1G>A	p.(?)	COSV53061465	COSM6974475
DNMT3A	GRCh37/hg19	2:25470905_25470905	Reverse	C	G	Splicing	NM_022552.4	c.855+1G>C	p.(?)	COSV53074434	COSM1666659
DNMT3A	GRCh37/hg19	2:25470905_25470905	Reverse	C	A	Splicing	NM_022552.4	c.855+1G>T	p.(?)	COSV99066231	COSM7365182
DNMT3A	GRCh37/hg19	2:25470904_25470904	Reverse	A	C	Splicing	NM_022552.4	c.855+2T>G	p.(?)	COSV53087490	COSM6907622
DNMT3A	GRCh37/hg19	2:25470597_25470597	Reverse	C	T	Missense	NM_022552.4	c.877G>A	p.(G293R)
DNMT3A	GRCh37/hg19	2:25470592_25470593	Reverse	-	CCCCAATGCCAAAG	Frameshift	NM_022552.4	c.881_882ins	p.(E294fs)
DNMT3A	GRCh37/hg19	2:25470584_25470584	Reverse	C	G	Missense	NM_022552.4	c.890G>C	p.(W297S)
DNMT3A	GRCh37/hg19	2:25470582_25470582	Reverse	C	T	Missense	NM_022552.4	c.892G>A	p.(G298R)
DNMT3A	GRCh37/hg19	2:25523096_25523096	Reverse	T	G	Missense	NM_022552.4	c.89A>C	p.(E30A)	COSV53049288	COSM307361
DNMT3A	GRCh37/hg19	2:25470559_25470559	Reverse	C	T	Nonsense	NM_022552.4	c.915G>A	p.(Trp305*)	COSV53067969	COSM4383603
DNMT3A	GRCh37/hg19	2:25470554_25470554	Reverse	G	C	Missense	NM_022552.4	c.920C>G	p.(P307R)	COSV53036907	COSM221579
DNMT3A	GRCh37/hg19	2:25470554_25470554	Reverse	G	A	Missense	NM_022552.4	c.920C>T	p.(P307L)	COSV53064242	COSM5944984
DNMT3A	GRCh37/hg19	2:25470545_25470545	Reverse	A	G	Missense	NM_022552.4	c.929T>C	p.(I310T)
DNMT3A	GRCh37/hg19	2:25470497_25470497	Reverse	C	T	Missense	NM_022552.4	c.977G>A	p.(R326H)	COSV53044554	COSM477213
DNMT3A	GRCh37/hg19	2:25470494_25470494	Reverse	C	T	Nonsense	NM_022552.4	c.980G>A	p.(Trp327*)	COSV53052991	COSM6907493
ETV6	GRCh37/hg19	12:12037474_12037474	Forward	C	T	Missense	NM_001987.4	c.1105C>T	p.(R369W)	COSV56765384	COSM180943
ETV6	GRCh37/hg19	12:12037475_12037475	Forward	G	T	Missense	NM_001987.4	c.1106G>T	p.(R369L)	COSV56766683	COSM6071248
ETV6	GRCh37/hg19	12:12037505_12037505	Forward	T	A	Missense	NM_001987.4	c.1136T>A	p.(L379Q)
ETV6	GRCh37/hg19	12:12037517_12037517	Forward	A	-	Frameshift	NM_001987.4	c.1148del	p.(H383fs)
ETV6	GRCh37/hg19	12:12038859_12038859	Forward	G	C	Splicing	NM_001987.4	c.1153-1G>C	p.(?)
ETV6	GRCh37/hg19	12:12038855_12038859	Forward	AACAG	-	Splicing	NM_001987.4	c.1153-5_1153-1del	p.(?)
ETV6	GRCh37/hg19	12:12038879_12038879	Forward	A	G	Missense	NM_001987.4	c.1172A>G	p.(Y391C)
ETV6	GRCh37/hg19	12:12038902_12038902	Forward	C	A	Missense	NM_001987.4	c.1195C>A	p.(R399S)	COSV56766702	COSM303869
ETV6	GRCh37/hg19	12:12038902_12038902	Forward	C	-	Frameshift	NM_001987.4	c.1195del	p.(R399fs)
ETV6	GRCh37/hg19	12:12038903_12038903	Forward	G	A	Missense	NM_001987.4	c.1196G>A	p.(R399H)	COSV56765947	COSM1205754
ETV6	GRCh37/hg19	12:12038928_12038929	Forward	-	A	Frameshift	NM_001987.4	c.1221_1222ins	p.(i407fs)
ETV6	GRCh37/hg19	12:12038959_12038959	Forward	A	G	Missense	NM_001987.4	c.1252A>G	p.(R418G)	COSV56766017	COSM1318051
ETV6	GRCh37/hg19	12:12038961_12038961	Forward	G	C	Splicing	NM_001987.4	c.1253+1G>C	p.(?)
ETV6	GRCh37/hg19	12:12043919_12043919	Forward	G	A	Missense	NM_001987.4	c.1298G>A	p.(R433H)	COSV56765831	COSM5985329
ETV6	GRCh37/hg19	12:11905506_11905506	Forward	G	-	Frameshift	NM_001987.4	c.156del	p.(H53fs)
ETV6	GRCh37/hg19	12:11992213_11992214	Forward	-	TT	Frameshift	NM_001987.4	c.303_304ins	p.(D101fs)
ETV6	GRCh37/hg19	12:11992215_11992216	Forward	-	CGGATTTCAGGCCGTAG	Frameshift	NM_001987.4	c.305_306ins	p.(R103fs)
ETV6	GRCh37/hg19	12:12006375_12006375	Forward	G	-	Frameshift	NM_001987.4	c.343del	p.(E115fs)
ETV6	GRCh37/hg19	12:12006377_12006378	Forward	-	C	Frameshift	NM_001987.4	c.345_346ins	p.(E115fs)
ETV6	GRCh37/hg19	12:12006434_12006434	Forward	C	-	Frameshift	NM_001987.4	c.402del	p.(F134fs)
ETV6	GRCh37/hg19	12:12006446_12006447	Forward	CT	-	Frameshift	NM_001987.4	c.414_415del	p.(N138fs)
ETV6	GRCh37/hg19	12:11905391_11905391	Forward	G	A	Missense	NM_001987.4	c.41G>A	p.(R14Q)	COSV67148589	COSM935700
ETV6	GRCh37/hg19	12:12006481_12006482	Forward	AG	-	Frameshift	NM_001987.4	c.449_450del	p.(Q150fs)
ETV6	GRCh37/hg19	12:12022357_12022357	Forward	G	T	Splicing	NM_001987.4	c.464-1G>T	p.(?)	COSV67149257	COSM3792248
ETV6	GRCh37/hg19	12:12022376_12022376	Forward	C	T	Missense	NM_001987.4	c.482C>T	p.(T161I)
ETV6	GRCh37/hg19	12:12022429_12022429	Forward	T	-	Frameshift	NM_001987.4	c.535del	p.(L179fs)
ETV6	GRCh37/hg19	12:12022507_12022507	Forward	-	C	Frameshift	NM_001987.4	c.613dupC	p.(L205Pfs)	COSV67151728	COSM7001445
ETV6	GRCh37/hg19	12:12022518_12022518	Forward	G	-	Frameshift	NM_001987.4	c.624del	p.(M208fs)
ETV6	GRCh37/hg19	12:12022535_12022535	Forward	C	T	Missense	NM_001987.4	c.641C>T	p.(P214L)	COSV67147991	COSM1205752
ETV6	GRCh37/hg19	12:12022548_12022549	Forward	-	C	Frameshift	NM_001987.4	c.654_655ins	p.(A218fs)
ETV6	GRCh37/hg19	12:12022596_12022605	Forward	TCTGTCAGTG	-	Frameshift	NM_001987.4	c.702_711del	p.(P234fs)
ETV6	GRCh37/hg19	12:12022856_12022857	Forward	-	T	Frameshift	NM_001987.4	c.962_963ins	p.(S321fs)
ETV6	GRCh37/hg19	12:12022882_12022883	Forward	-	T	Frameshift	NM_001987.4	c.988_989ins	p.(M330fs)
EZH2	GRCh37/hg19	7:148544291_148544291	Reverse	G	-	Frameshift	NM_152998.2	c.100del	p.(R34fs)
EZH2	GRCh37/hg19	7:148514968_148514968	Reverse	C	T	Splicing	NM_004456.4	c.1240+1G>A	p.(?)
EZH2	GRCh37/hg19	7:148514484_148514484	Reverse	C	A	Splicing	NM_004456.4	c.1241-1G>T	p.(?)
EZH2	GRCh37/hg19	7:148543684_148543684	Reverse	A	G	Missense	NM_004456.4	c.124T>C	p.(F42L)
EZH2	GRCh37/hg19	7:148543682_148543682	Reverse	A	-	Frameshift	NM_004456.4	c.126del	p.(F42fs)
EZH2	GRCh37/hg19	7:148514409_148514410	Reverse	-	ATGATGCTAG	Frameshift	NM_152998.2	c.1314_1315ins	p.(I438fs)
EZH2	GRCh37/hg19	7:148512610_148512610	Reverse	G	A	Nonsense	NM_152998.2	c.1402C>T	p.(Q468*)
EZH2	GRCh37/hg19	7:148514319_148514319	Reverse	T	A	Nonsense	NM_004456.4	c.1405A>T	p.(R469*)
EZH2	GRCh37/hg19	7:148512041_148512041	Reverse	T	A	Missense	NM_152998.2	c.1505A>T	p.(N502I)	COSV57447346	COSM6970079
EZH2	GRCh37/hg19	7:148512028_148512028	Reverse	C	-	Frameshift	NM_152998.2	c.1518del	p.(K506fs)
EZH2	GRCh37/hg19	7:148543657_148543657	Reverse	C	A	Nonsense	NM_004456.4	c.151G>T	p.(E51*)
EZH2	GRCh37/hg19	7:148512018_148512018	Reverse	A	T	Missense	NM_152998.2	c.1528T>A	p.(C510S)
EZH2	GRCh37/hg19	7:148512597_148512597	Reverse	C	A	Splicing	NM_004456.4	c.1546+1G>T	p.(?)
EZH2	GRCh37/hg19	7:148543652_148543653	Reverse	-	T	Frameshift	NM_152998.2	c.155_156ins	p.(R52fs)
EZH2	GRCh37/hg19	7:148511175_148511175	Reverse	C	T	Missense	NM_001203249.1	c.1559G>A	p.(C520Y)	COSV100237349	COSM7409652
EZH2	GRCh37/hg19	7:148512096_148512096	Reverse	A	G	Missense	NM_004456.4	c.1582T>C	p.(C528R)	COSV57457089	COSM4384278
EZH2	GRCh37/hg19	7:148512090_148512090	Reverse	G	A	Missense	NM_004456.4	c.1588C>T	p.(H530Y)
EZH2	GRCh37/hg19	7:148511133_148511133	Reverse	C	A	Missense	NM_001203249.1	c.1601G>T	p.(C534F)
EZH2	GRCh37/hg19	7:148511181_148511198	Reverse	TTGGTGTTGCACTGTCCT	-	In frame	NM_004456.4	c.1704_1721del	p.(K568_K574del)
EZH2	GRCh37/hg19	7:148508781_148508781	Reverse	C	A	Missense	NM_001203249.1	c.1715G>T	p.(G572V)	COSV57446800	COSM5945118
EZH2	GRCh37/hg19	7:148543636_148543636	Reverse	G	A	Nonsense	NM_004456.4	c.172C>T	p.(Q58*)	COSV57457970	COSM53022
EZH2	GRCh37/hg19	7:148511155_148511155	Reverse	G	A	Nonsense	NM_004456.4	c.1747C>T	p.(R583*)	COSV57449148	COSM5879091
EZH2	GRCh37/hg19	7:148511148_148511148	Reverse	C	T	Missense	NM_004456.4	c.1754G>A	p.(C585Y)
EZH2	GRCh37/hg19	7:148511103_148511103	Reverse	T	C	Missense	NM_004456.4	c.1799A>G	p.(D600G)
EZH2	GRCh37/hg19	7:148507478_148507478	Reverse	C	T	Missense	NM_001203249.1	c.1808G>A	p.(R603K)	COSV57453273	COSM4384261
EZH2	GRCh37/hg19	7:148511050_148511050	Reverse	C	T	Splicing	NM_004456.4	c.1851+1G>A	p.(?)
EZH2	GRCh37/hg19	7:148510869_148510997	Reverse	TAAATCATCTAAGGCAATCCTGACATTTGCATCACTAAATAGCTAACTACAAACAATCTTCCAGAAGTGACTTGTTGCTCACCTTTTTGGAGCCCCGCTGAATACTGCAGTTCTTGCAGGACACATTTT	-	Splicing	NM_004456.4	c.1851+53_1851+181_del	p.(?)
EZH2	GRCh37/hg19	7:148507433_148507433	Reverse	A	G	Missense	NM_001203249.1	c.1853T>C	p.(L618S)	COSV57464977	COSM5879083
EZH2	GRCh37/hg19	7:148507432_148507432	Reverse	C	G	Missense	NM_001203249.1	c.1854G>C	p.(L618F)
EZH2	GRCh37/hg19	7:148506444_148506444	Reverse	G	A	Missense	NM_001203249.1	c.1900C>T	p.(R634C)	COSV57445951	COSM49154
EZH2	GRCh37/hg19	7:148506443_148506443	Reverse	C	T	Missense	NM_001203249.1	c.1901G>A	p.(R634H)	COSV57446082	COSM52980
EZH2	GRCh37/hg19	7:148506435_148506435	Reverse	T	G	Missense	NM_001203249.1	c.1909A>C	p.(N637H)
EZH2	GRCh37/hg19	7:148506433_148506433	Reverse	A	T	Missense	NM_001203249.1	c.1911T>A	p.(N637K)	COSV57458670	COSM53009
EZH2	GRCh37/hg19	7:148506239_148506239	Reverse	C	A	Missense	NM_001203249.1	c.1951G>T	p.(V651F)
EZH2	GRCh37/hg19	7:148507497_148507497	Reverse	G	A	Nonsense	NM_004456.4	c.1957C>T	p.(Q653*)
EZH2	GRCh37/hg19	7:148507476_148507476	Reverse	C	G	Missense	NM_004456.4	c.1978G>C	p.(G660R)	COSV57458048	COSM53027
EZH2	GRCh37/hg19	7:148506187_148506193	Reverse	CCAGTCT	-	Frameshift	NM_001203249.1	c.1997_2003del	p.(Q666fs)
EZH2	GRCh37/hg19	7:148507447_148507447	Reverse	G	T	Missense	NM_004456.4	c.2007C>A	p.(S669R)	COSV100237084	COSM8448022
EZH2	GRCh37/hg19	7:148507436_148507436	Reverse	T	C	Missense	NM_004456.4	c.2018A>G	p.(N673S)	COSV57459233	COSM87276
EZH2	GRCh37/hg19	7:148506170_148506170	Reverse	C	A	Missense	NM_001203249.1	c.2020G>T	p.(D674Y)	COSV57451608	COSM6023076
EZH2	GRCh37/hg19	7:148506167_148506167	Reverse	A	G	Missense	NM_001203249.1	c.2023T>C	p.(Y675H)	COSV57465093	COSM5945104
EZH2	GRCh37/hg19	7:148507424_148507425	Reverse	ACC	-	Splicing	NM_004456.4	c.2029_2029+1del	p.(?)
EZH2	GRCh37/hg19	7:148504797_148504797	Reverse	A	T	Missense	NM_001203249.1	c.2029T>A	p.(Y677N)
EZH2	GRCh37/hg19	7:148506482_148506482	Reverse	T	C	Missense	NM_004456.4	c.2030A>G	p.(D677G)
EZH2	GRCh37/hg19	7:148504795_148504795	Reverse	G	C	Nonsense	NM_001203249.1	c.2031C>G	p.(Y677*)
EZH2	GRCh37/hg19	7:148506477_148506477	Reverse	C	T	Missense	NM_004456.4	c.2035G>A	p.(V679M)	COSV57447079	COSM133038
EZH2	GRCh37/hg19	7:148506474_148506474	Reverse	C	T	Missense	NM_004456.4	c.2038G>A	p.(V680M)	COSV57448908	COSM5872165
EZH2	GRCh37/hg19	7:148506462_148506462	Reverse	G	A	Missense	NM_004456.4	c.2050C>T	p.(R684C)	COSV57449598	COSM53005
EZH2	GRCh37/hg19	7:148504766_148504766	Reverse	C	A	Missense	NM_001203249.1	c.2060G>T	p.(G687V)
EZH2	GRCh37/hg19	7:148506435_148506435	Reverse	T	A	Missense	NM_004456.4	c.2077A>T	p.(N693Y)
EZH2	GRCh37/hg19	7:148506428_148506428	Reverse	G	A	Missense	NM_004456.4	c.2084C>T	p.(S695L)	COSV57449243	COSM4384246
EZH2	GRCh37/hg19	7:148506393_148506406	Reverse	GGTACCTACCTTTT	-	Splicing	NM_004456.4	c.2106_2110+9del	p.(?)
EZH2	GRCh37/hg19	7:148506401_148506401	Reverse	C	T	Splicing	NM_004456.4	c.2110+1G>A	p.(?)	COSV100234733	COSM7409581
EZH2	GRCh37/hg19	7:148506248_148506248	Reverse	C	A	Splicing	NM_004456.4	c.2111-1G>T	p.(?)
EZH2	GRCh37/hg19	7:148506182_148506182	Reverse	C	G	Missense	NM_004456.4	c.2176G>C	p.(E726Q)	COSV57454922	COSM5879075
EZH2	GRCh37/hg19	7:148506161_148506161	Reverse	T	C	Splicing	NM_004456.4	c.2195+2A>G	p.(?)
EZH2	GRCh37/hg19	7:148543569_148543575	Reverse	GTCCCGC	-	Frameshift	NM_004456.4	c.233_239del	p.(R78Lfs)
EZH2	GRCh37/hg19	7:148526933_148526933	Reverse	T	A	Missense	NM_004456.4	c.254A>T	p.(D85V)
EZH2	GRCh37/hg19	7:148526921_148526921	Reverse	A	G	Missense	NM_004456.4	c.266T>C	p.(L89S)
EZH2	GRCh37/hg19	7:148526910_148526910	Reverse	G	A	Missense	NM_152998.2	c.277C>T	p.(P93S)	COSV57456778	COSM133047
EZH2	GRCh37/hg19	7:148526879_148526879	Reverse	T	A	Missense	NM_004456.4	c.308A>T	p.(D103V)	COSV57451836	COSM3635748
EZH2	GRCh37/hg19	7:148529772_148529772	Reverse	G	A	Missense	NM_004456.4	c.317C>T	p.(S106L)
EZH2	GRCh37/hg19	7:148526859_148526859	Reverse	-	TTC	In frame	NM_152998.2	c.328_329ins	p.(L110delinsEL)
EZH2	GRCh37/hg19	7:148544359_148544359	Reverse	C	-	Frameshift	NM_004456.4	c.32del	p.(G11fs)
EZH2	GRCh37/hg19	7:148526848_148526848	Reverse	-	T	Frameshift	NM_152998.2	c.339_340ins	p.(N113fs)
EZH2	GRCh37/hg19	7:148526842_148526847	Reverse	ATCATA	-	In frame	NM_152998.2	c.340_345del	p.(S114_P115del)
EZH2	GRCh37/hg19	7:148526839_148526839	Reverse	C	-	Frameshift	NM_152998.2	c.348del	p.(G116fs)
EZH2	GRCh37/hg19	7:148529740_148529740	Reverse	G	A	Nonsense	NM_152998.2	c.349C>T	p.(Q117*)
EZH2	GRCh37/hg19	7:148529726_148529726	Reverse	C	T	Missense	NM_004456.4	c.363G>A	p.(M121I)	COSV57461049	COSM5945137
EZH2	GRCh37/hg19	7:148529722_148529722	Reverse	C	-	Frameshift	NM_004456.4	c.367del	p.(E123fs)
EZH2	GRCh37/hg19	7:148544351_148544351	Reverse	A	-	Frameshift	NM_004456.4	c.40del	p.(C14fs)
EZH2	GRCh37/hg19	7:148526870_148526870	Reverse	A	G	Missense	NM_004456.4	c.434T>C	p.(F145S)	COSV57447555	COSM133050
EZH2	GRCh37/hg19	7:148526858_148526858	Reverse	A	C	Missense	NM_004456.4	c.446T>G	p.(L149R)	COSV100237211	COSM7409791
EZH2	GRCh37/hg19	7:148525891_148525891	Reverse	A	-	Frameshift	NM_152998.2	c.449del	p.(D150fs)
EZH2	GRCh37/hg19	7:148526829_148526829	Reverse	C	T	Missense	NM_004456.4	c.475G>A	p.(G159R)	COSV57455534	COSM96480
EZH2	GRCh37/hg19	7:148526826_148526826	Reverse	C	-	Frameshift	NM_004456.4	c.478del	p.(D160fs)
EZH2	GRCh37/hg19	7:148524354_148524354	Reverse	A	-	Frameshift	NM_152998.2	c.513del	p.(K171fs)
EZH2	GRCh37/hg19	7:148525889_148525891	Reverse	CAT	-	In frame	NM_004456.4	c.566_568del	p.(D189del)
EZH2	GRCh37/hg19	7:148525838_148525838	Reverse	G	A	Nonsense	NM_004456.4	c.619C>T	p.(R207*)	COSV57455365	COSM52996
EZH2	GRCh37/hg19	7:148525831_148525831	Reverse	C	G	Splicing	NM_004456.4	c.625+1G>C	p.(?)
EZH2	GRCh37/hg19	7:148523615_148523615	Reverse	A	G	Missense	NM_152998.2	c.721T>C	p.(S241P)
EZH2	GRCh37/hg19	7:148524255_148524255	Reverse	C	T	Splicing	NM_004456.4	c.728+1G>A	p.(?)
EZH2	GRCh37/hg19	7:148544318_148544318	Reverse	G	A	Nonsense	NM_004456.4	c.73C>T	p.(R25*)	COSV57461859	COSM53003
EZH2	GRCh37/hg19	7:148523708_148523708	Reverse	C	T	Missense	NM_004456.4	c.745G>A	p.(E249K)	COSV57446770	COSM49149
EZH2	GRCh37/hg19	7:148544317_148544317	Reverse	C	A	Missense	NM_004456.4	c.74G>T	p.(R25L)
EZH2	GRCh37/hg19	7:148523562_148523562	Reverse	A	C	Missense	NM_152998.2	c.774T>G	p.(H258Q)
EZH2	GRCh37/hg19	7:148523561_148523561	Reverse	G	A	Missense	NM_152998.2	c.775C>T	p.(P259S)	COSV99053008	COSM7350552
EZH2	GRCh37/hg19	7:148516754_148516754	Reverse	-	T	Frameshift	NM_152998.2	c.801_802ins	p.(Y267fs)
EZH2	GRCh37/hg19	7:148523590_148523590	Reverse	C	T	Missense	NM_004456.4	c.863G>A	p.(R288Q)	COSV57451444	COSM52995
EZH2	GRCh37/hg19	7:148516737_148516737	Reverse	T	C	Missense	NM_004456.4	c.950A>G	p.(E317G)
EZH2	GRCh37/hg19	7:148516722_148516722	Reverse	T	C	Missense	NM_004456.4	c.965A>G	p.(N322S)	COSV57447730	COSM53031
FBXW7	GRCh37/hg19	4:153249527_153249527	Reverse	T	A	Missense	NM_018315.4	c.1011A>T	p.(L417F)
FBXW7	GRCh37/hg19	4:153244100_153244100	Reverse	A	T	Missense	NM_018315.4	c.1817T>A	p.(V606D)	COSV55969354	COSM6941831
FBXW7	GRCh37/hg19	4:153268190_153268190	Reverse	-	C	Frameshift	NM_033632.2	c.264_265ins	p.(P88fs)
FBXW7	GRCh37/hg19	4:153332620_153332620	Reverse	A	C	Missense	NM_033632.2	c.336T>G	p.(D112E)	COSV99029477	COSM7346773
FBXW7	GRCh37/hg19	4:153332617_153332617	Reverse	C	A	Missense	NM_033632.2	c.339G>T	p.(E113D)
FBXW7	GRCh37/hg19	4:153268222_153268222	Reverse	T	C	Missense	NM_018315.4	c.346A>G	p.(T116A)	COSV99029504	COSM7344077
FBXW7	GRCh37/hg19	4:153332605_153332607	Reverse	CTC	-	In frame	NM_033632.2	c.349_351del	p.(T117del)	COSV55908674	COSM22937
FBXW7	GRCh37/hg19	4:153332910_153332910	Reverse	-	AGG	In frame	NM_033632.2	c.46_47ins	p.(G16delinsPG)
FBXW7	GRCh37/hg19	4:153250890_153250890	Reverse	A	T	Nonsense	NM_018315.4	c.930T>A	p.(C310*)	COSV55931817	COSM6662568
FBXW7	GRCh37/hg19	4:153250850_153250850	Reverse	T	C	Missense	NM_018315.4	c.970A>G	p.(K324E )	COSV55894686	COSM4122768
FLT3	GRCh37/hg19	13:28608473_28608473	Reverse	C	T	Missense	NM_004119.2	c.1669G>A	p.(V557I)	COSV54052276	COSM28043
FLT3	GRCh37/hg19	13:28608329_28608329	Reverse	A	T	Missense	NM_004119.2	c.1727T>A	p.(L576Q)	COSV54049919	COSM1197843
FLT3	GRCh37/hg19	13:28608219_28608326	Reverse	-	CAAACTCTAAATTTTCTCTTGGAAACTCCCATTTGAGATCATATTCATATTCTCTGAAATCAACGTAGAAGTACTCATTATCTGAGGAGCCGGTCACCTGTACCATC	Frameshift	NM_004119.2	c.1730_1837dup	p.(Q577fs)
FLT3	GRCh37/hg19	13:28608235_28608235	Reverse	-	CTTGGAAACTCCCATTTGAGATCATATTCATATTCTCTGAAATCAACGTAGAAGTACTCATTATCTGAGGAGCCG	In frame	NM_004119.2	c.1746_1820dup	p.(P606_R607ins25)
FLT3	GRCh37/hg19	13:28608276_28608311	Reverse	-	GAAATCAACGTAGAAGTACTCATTATCTGAGGAGCC	In frame	NM_004119.2	c.1747_1782dup	p.(G583_F594dup)	COSV54057061	COSM36099
FLT3	GRCh37/hg19	13:28608271_28608300	Reverse	-	TCTCTGAAATCAACGTAGAAGTACTCATTA	In frame	NM_004119.2	c.1758_1787dup	p.(D586_R595dup)	COSV54077749	COSM19948
FLT3	GRCh37/hg19	13:28608291_28608291	Reverse	A	G	Missense	NM_004119.2	c.1765T>C	p.(Y589H)	COSV54069256	COSM5487352
FLT3	GRCh37/hg19	13:28608286_28608287	Reverse	-	AAGTACTCATTATCTGAGGAGCCGGTCTCA	In frame	NM_004119.2	c.1769_1770ins	p.(F590_Y591ins10)
FLT3	GRCh37/hg19	13:28608281_28608281	Reverse	A	G	Missense	NM_004119.2	c.1775T>C	p.(V592A)	COSV54058572	COSM19522
FLT3	GRCh37/hg19	13:28608245_28608277	Reverse	-	TCCCATTTGAGATCATATTCATATTCTCTGAAA	In frame	NM_004119.2	c.1779_1811dup	p.(D593_W603dup)
FLT3	GRCh37/hg19	13:28608247_28608276	Reverse	-	CCATTTGAGATCATATTCATATTCTCTGAA	In frame	NM_004119.2	c.1780_1809dup	p.(F594_W603dup)	COSV54063593	COSM19966
FLT3	GRCh37/hg19	13:28608242_28608265	Reverse	-	ACTCCCATTTGAGATCATATTCAT	In frame	NM_004119.2	c.1790_1813dup	p.(Y597_E604dup)
FLT3	GRCh37/hg19	13:28608237_28608260	Reverse	-	GGAAACTCCCATTTGAGATCATAT	In frame	NM_004119.2	c.1795_1818dup	p.(Y599_P606dup)	COSV54046520	COSM19969
FLT3	GRCh37/hg19	13:28608252_28608253	Reverse	-	TGAGATCATATTCATATTCTC	In frame	NM_004119.2	c.1803_1804ins	p.(L601_K602ins7)
FLT3	GRCh37/hg19	13:28608248_28608249	Reverse	-	CATTTGAGATCATATTCAGAG	In frame	NM_004119.2	c.1807_1808ins	p.(W603delins8)
FLT3	GRCh37/hg19	13:28608226_28608249	Reverse	-	TAAATTTTCTCTTGGAAACTCCCA	In frame	NM_004119.2	c.1807_1830dup	p.(W603_L610dup)
FLT3	GRCh37/hg19	13:28608247_28608248	Reverse	-	CCATTTGAGATCATA	In frame	NM_004119.2	c.1808_1809ins	p.(W603delins6)
FLT3	GRCh37/hg19	13:28602396_28602396	Reverse	G	A	Missense	NM_004119.2	c.1972C>T	p.(L658F)
FLT3	GRCh37/hg19	13:28602380_28602380	Reverse	T	C	Missense	NM_004119.2	c.1988A>G	p.(K663R)	COSV54044253	COSM1366193
FLT3	GRCh37/hg19	13:28602376_28602376	Reverse	C	T	Missense	NM_004119.2	c.1992G>A	p.(M664I)	COSV54051809	COSM5945293
FLT3	GRCh37/hg19	13:28602340_28602340	Reverse	G	T	Missense	NM_004119.2	c.2028C>A	p.(N676K)	COSV54042688	COSM303886
FLT3	GRCh37/hg19	13:28602340_28602340	Reverse	G	C	Missense	NM_004119.2	c.2028C>G	p.(N676K)	COSV54051954	COSM5879387
FLT3	GRCh37/hg19	13:28602329_28602329	Reverse	G	A	Missense	NM_004119.2	c.2039C>T	p.(A680V)	COSV54044587	COSM786
FLT3	GRCh37/hg19	13:28599077_28599077	Reverse	C	G	Missense	NM_004119.2	c.2211G>C	p.(M737I)	COSV54048248	COSM28046
FLT3	GRCh37/hg19	13:28592642_28592642	Reverse	C	G	Missense	NM_004119.2	c.2503G>C	p.(D835H)	COSV54042636	COSM785
FLT3	GRCh37/hg19	13:28592642_28592642	Reverse	C	A	Missense	NM_004119.2	c.2503G>T	p.(D835Y)	COSV54042116	COSM783
FLT3	GRCh37/hg19	13:28592641_28592641	Reverse	T	G	Missense	NM_004119.2	c.2504A>C	p.(D835A)	COSV54043241	COSM27650
FLT3	GRCh37/hg19	13:28592640_28592640	Reverse	A	T	Missense	NM_004119.2	c.2505T>A	p.(D835E)	COSV54045054	COSM787
FLT3	GRCh37/hg19	13:28592640_28592640	Reverse	A	C	Missense	NM_004119.2	c.2505T>G	p.(D835E)	COSV54044297	COSM788
FLT3	GRCh37/hg19	13:28592635_28592637	Reverse	ATG	-	In frame	NM_004119.2	c.2508_2510del	p.(I836del)	COSV54043228	COSM797
FLT3	GRCh37/hg19	13:28592629_28592629	Reverse	T	C	Missense	NM_004119.2	c.2516A>G	p.(D839G)	COSV54045448	COSM1166729
FLT3	GRCh37/hg19	13:28592624_28592624	Reverse	T	A	Missense	NM_004119.2	c.2521A>T	p.(N841Y)	COSV54055758	COSM5879382
FLT3	GRCh37/hg19	13:28592623_28592623	Reverse	T	A	Missense	NM_004119.2	c.2522A>T	p.(N841I)	COSV54046159	COSM5945286
FLT3	GRCh37/hg19	13:28592612_28592612	Reverse	T	C	Missense	NM_004119.2	c.2533A>G	p.(R845G)	COSV54053469	COSM5879380
FLT3	GRCh37/hg19	13:28592609_28592609	Reverse	C	T	Missense	NM_004119.2	c.2536G>A	p.(G846S)
FLT3	GRCh37/hg19	13:28589813_28589813	Reverse	G	A	Missense	NM_004119.2	c.2567C>T	p.(A856V)	COSV99607712	COSM8543731
FLT3	GRCh37/hg19	13:28588599_28588599	Reverse	G	A	Missense	NM_004119.2	c.2849C>T	p.(A950V)
FLT3	GRCh37/hg19	13:28626797_28626797	Reverse	T	C	Missense	NM_004119.2	c.499A>G	p.(T167A)	COSV54047334	COSM28038
FLT3	GRCh37/hg19	13:28626797_28626797	Reverse	T	A	Missense	NM_004119.2	c.499A>T	p.(T167S)
GATA2	GRCh37/hg19	3:128200720_128200720	Reverse	G	T	Missense	NM_032638.4	c.1043C>A	p.(R348Q)
GATA2	GRCh37/hg19	3:128200137_128200142	Reverse	TCTTCA	-	In frame	NM_032638.4	c.1121_1126del	p.(G374_K376del)
GATA2	GRCh37/hg19	3:128200137_128200137	Reverse	T	C	Missense	NM_032638.4	c.1126A>G	p.(K376E)
GATA2	GRCh37/hg19	3:128200661_128200661	Reverse	C	A	Splicing	NM_032638.4	c.1143+1G>T	p.(?)
GATA2	GRCh37/hg19	3:128200119_128200119	Reverse	G	A	Missense	NM_032638.4	c.1144C>T	p.(R382W)
GATA2	GRCh37/hg19	3:128200112_128200112	Reverse	C	T	Missense	NM_032638.4	c.1193G>A	p.(R398Q)	COSV62005311	COSM3059529
GATA2	GRCh37/hg19	3:128205090_128205091	Reverse	-	T	Frameshift	NM_032638.4	c.350_351ins	p.(T117fs)
GATA2	GRCh37/hg19	3:128204996_128204996	Reverse	C	-	Frameshift	NM_032638.4	c.449del	p.(G150fs)	COSV62006283	COSM3059551
GATA2	GRCh37/hg19	3:128204850_128204850	Reverse	G	-	Frameshift	NM_001145662	c.591del	p.(S197fs)
GATA2	GRCh37/hg19	3:128204572_128204572	Reverse	G	T	Missense	NM_032638.4	c.869C>A	p.(S290*)
GATA2	GRCh37/hg19	3:128202807_128202807	Reverse	G	C	Missense	NM_032638.4	c.913C>G	p.(L305V)
GATA2	GRCh37/hg19	3:128202791_128202792	Reverse	-	GT	Frameshift	NM_032638.4	c.928_929ins	p.(G310fs)
GATA2	GRCh37/hg19	3:128202770_128202770	Reverse	T	C	Missense	NM_032638.4	c.950A>G	p.(N317S)	COSV62004430	COSM255193
GNAS	GRCh37/hg19	20:57429859_57429859	Forward	G	A	Missense	NM_080425.2	c.1352G>A	p.(R451Q)
GNAS	GRCh37/hg19	20:57429701_57429701	Forward	G	A	Missense	NM_080425.2	c.1381G>A	p.(A461T)
GNAS	GRCh37/hg19	20:57429910_57429910	Forward	C	T	Missense	NM_080425.2	c.1403C>T	p.(P468L)
GNAS	GRCh37/hg19	20:57484634_57484634	Forward	G	A	Missense	NM_080425.2	c.2647G>A	p.(D883N)	COSV55688531	COSM4991387
GNAS	GRCh37/hg19	20:57484420_57484420	Forward	C	T	Missense	NM_080425.2	c.601C>T	p.(R201C)
GNAS	GRCh37/hg19	20:57484421_57484421	Forward	G	A	Missense	NM_080425.2	c.602G>A	p.(R201H)
GNAS	GRCh37/hg19	20:57484427_57484427	Forward	T	C	Missense	NM_080425.2	c.608T>C	p.(L203P)
GNAS	GRCh37/hg19	20:57429260_57429260	Forward	G	A	Missense	NM_080425.2	c.940G>A	p.(A314T)
GNB1	GRCh37/hg19	1:1747229_1747229	Reverse	T	C	Missense	NM_002074.3	c.169A>G	p.(K57E)	COSV66100005	COSM211450
GNB1	GRCh37/hg19	1:1737942_1737942	Reverse	A	G	Missense	NM_002074.3	c.239T>C	p.(I80T)	COSV66099796	COSM1290046
GNB1	GRCh37/hg19	1:1737915_1737915	Reverse	T	G	Missense	NM_002074.3	c.266A>C	p.(K89T)	COSV66100549	COSM4970075
GNB1	GRCh37/hg19	1:1722003_1722003	Reverse	G	T	Missense	NM_002074.3	c.530C>A	p.(T177K)
IDH1	GRCh37/hg19	2:209101893_209101893	Reverse	A	C	Missense	NM_005896.2	c.1155T>G	p.(N385K)
IDH1	GRCh37/hg19	2:209113113_209113113	Reverse	G	T	Missense	NM_005896.2	c.394C>A	p.(R132S)	COSV61615649	COSM28748
IDH1	GRCh37/hg19	2:209113113_209113113	Reverse	G	C	Missense	NM_005896.2	c.394C>G	p.(R132G)	COSV61615456	COSM28749
IDH1	GRCh37/hg19	2:209113113_209113113	Reverse	G	A	Missense	NM_005896.2	c.394C>T	p.(R132C)	COSV61615256	COSM28747
IDH1	GRCh37/hg19	2:209113112_209113112	Reverse	C	T	Missense	NM_005896.2	c.395G>A	p.(R132H)	COSV61615239	COSM28746
IDH1	GRCh37/hg19	2:209113112_209113112	Reverse	C	A	Missense	NM_005896.2	c.395G>T	p.(R132L)	COSV61615420	COSM28750
IDH1	GRCh37/hg19	2:209108211_209108211	Reverse	T	C	Missense	NM_005896.2	c.638A>G	p.(N213S)
IDH1	GRCh37/hg19	2:209116208_209116208	Reverse	C	T	Nonsense	NM_005896.2	c.68G>A	p.(W23*)
IDH1	GRCh37/hg19	2:209104698_209104698	Reverse	C	T	Missense	NM_005896.2	c.880G>A	p.(V294M)	COSV61624707	COSM6952682
IDH2	GRCh37/hg19	15:90633759_90633759	Reverse	C	T	Missense	NM_002168.2	c.325G>A	p.(V109M)
IDH2	GRCh37/hg19	15:90631935_90631935	Reverse	G	A	Missense	NM_002168.2	c.418C>T	p.(R140W)	COSV57469615	COSM41877
IDH2	GRCh37/hg19	15:90631934_90631934	Reverse	C	T	Missense	NM_002168.2	c.419G>A	p.(R140Q)	COSV57468751	COSM41590
IDH2	GRCh37/hg19	15:90631934_90631934	Reverse	C	A	Missense	NM_002168.2	c.419G>T	p.(R140L)	COSV57469541	COSM41875
IDH2	GRCh37/hg19	15:90631926_90631926	Reverse	G	T	Missense	NM_002168.2	c.427C>A	p.(L143M)
IDH2	GRCh37/hg19	15:90631874_90631874	Reverse	A	G	Missense	NM_002168.2	c.479T>C	p.(L160P)
IDH2	GRCh37/hg19	15:90631838_90631838	Reverse	C	T	Missense	NM_002168.2	c.515G>A	p.(R172K)	COSV57468734	COSM33733
IDH2	GRCh37/hg19	15:90631833_90631833	Reverse	C	G	Missense	NM_002168.2	c.520G>C	p.(A174P)
IDH2	GRCh37/hg19	15:90631823_90631823	Reverse	T	G	Missense	NM_002168.2	c.530A>C	p.(D177A)
IDH2	GRCh37/hg19	15:90631718_90631718	Reverse	A	G	Missense	NM_002168.2	c.551T>C	p.(F184S)
IDH2	GRCh37/hg19	15:90631701_90631701	Reverse	C	T	Missense	NM_002168.2	c.568G>A	p.(G190S)	COSV57474760	COSM5985374
JAK2	GRCh37/hg19	9:5066734_5066734	Forward	T	C	Missense	NM_004972.3	c.1271T>C	p.(V424A)
JAK2	GRCh37/hg19	9:5072839_5080953	Forward	CATTATGTTAGGAGTGTTA_8075_CGCCCAGGCTGGAGTGCAGT	-	Splicing	NM_004972.3	c.1776+214_2434+270del	p.(?)
JAK2	GRCh37/hg19	9:5073743_5073743	Forward	C	G	Missense	NM_004972.3	c.1822C>G	p.(His608Asp)
JAK2	GRCh37/hg19	9:5073770_5073770	Forward	G	T	Missense	NM_004972.3	c.1849G>T	p.(V617F)	COSV67569051	COSM12600
JAK2	GRCh37/hg19	9:5081768_5081768	Forward	G	T	Missense	NM_004972.3	c.2478G>T	p.(R826S)
JAK2	GRCh37/hg19	9:5044431_5044431	Forward	G	T	Missense	NM_004972.3	c.379G>T	p.(Gly127Cys)
JAK2	GRCh37/hg19	9:5055723_5055723	Forward	G	A	Missense	NM_004972.3	c.991G>A	p.(A331T)
KDM6A	GRCh37/hg19	X:44918548_44918548	Reverse	G	A	Missense	NM_021140.2	c.1031C>T	p.(A344V)	COSV65046019	COSM6983708
KDM6A	GRCh37/hg19	X:44919396_44919396	Reverse	G	A	Nonsense	NM_021140.2	c.1324C>T	p.(Q442*)	COSV65038500	COSM99736
KDM6A	GRCh37/hg19	X:44921932_44921932	Reverse	G	A	Missense	NM_021140.2	c.1466C>T	p.(P489L)
KDM6A	GRCh37/hg19	X:44922802_44922802	Reverse	G	A	Nonsense	NM_021140.2	c.1663C>T	p.(Q555*)	COSV65037942	COSM255017
KDM6A	GRCh37/hg19	X:44929129_44929139	Reverse	TGTCGAGGGAC	-	Frameshift	NM_021140.2	c.2229_2239del	p.(S743fs)
KDM6A	GRCh37/hg19	X:44929207_44929207	Reverse	A	G	Missense	NM_021140.2	c.2305T>C	p.(S769P)
KDM6A	GRCh37/hg19	X:44929273_44929273	Reverse	T	A	Missense	NM_021140.2	c.2371A>T	p.(N791Y)
KDM6A	GRCh37/hg19	X:44929336_44929336	Reverse	G	T	Missense	NM_021140.2	c.2432C>A	p.(T811N)
KDM6A	GRCh37/hg19	X:44929475_44929475	Reverse	C	A	Nonsense	NM_021140.2	c.2581G>T	p.(E861*)
KDM6A	GRCh37/hg19	X:44936008_44936008	Reverse	G	A	Missense	NM_021140.2	c.2767C>T	p.(P923S)
KDM6A	GRCh37/hg19	X:44936017_44936017	Reverse	A	-	Frameshift	NM_021140.2	c.2792del	p.(L931fs)
KDM6A	GRCh37/hg19	X:44938522_44938522	Reverse	C	A	Nonsense	NM_021140.2	c.3070G>T	p.(E1024*)
KDM6A	GRCh37/hg19	X:44938558_44938558	Reverse	C	G	Missense	NM_021140.2	c.3106G>C	p.(A1036P)
KDM6A	GRCh37/hg19	X:44942715_44942715	Reverse	G	A	Nonsense	NM_021140.2	c.3295C>T	p.(Q1099*)
KDM6A	GRCh37/hg19	X:44942740_44942740	Reverse	G	-	Frameshift	NM_021140.2	c.3320del	p.(P1107fs)	COSV65037936	COSM6943061
KDM6A	GRCh37/hg19	X:44950090_44950090	Reverse	T	A	Nonsense	NM_021140.2	c.3859A>T	p.(K1287*)	COSV65044214	COSM1293012
KDM6A	GRCh37/hg19	X:44950107_44950110	Reverse	TAAG	-	Frameshift	NM_021140.2	c.3876_3879del	p.(I1292fs)
KDM6A	GRCh37/hg19	X:44969384_44969384	Reverse	-	A	Frameshift	NM_021140.2	c.4066_4067ins	p.(V1356fs)
KDM6A	GRCh37/hg19	X:44879869_44879869	Reverse	T	A	Missense	NM_021140.2	c.464A>T	p.(E155V)
KDM6A	GRCh37/hg19	X:44879917_44879917	Reverse	A	G	Missense	NM_021140.2	c.506T>C	p.(I169T)
KDM6A	GRCh37/hg19	X:44879968_44879975	Reverse	GTTTAAAG	-	Frameshift	NM_021140.2	c.557_564del	p.(S186fs)
KDM6A	GRCh37/hg19	X:44911012_44911012	Reverse	G	-	Frameshift	NM_021140.2	c.713del	p.(S238fs)
KDM6A	GRCh37/hg19	X:44911048_44911048	Reverse	C	A	Splicing	NM_021140.2	c.748+1G>T	p.(?)
KIT	GRCh37/hg19	4:55593606_55593606	Forward	A	G	Missense	NM_001093772.1	c.1672A>G	p.(Lys558Glu)	COSV55391106	COSM30551
KIT	GRCh37/hg19	4:55595579_55595579	Forward	T	C	Missense	NM_001093772.1	c.2069T>C	p.(I690T)
KIT	GRCh37/hg19	4:55599320_55599320	Forward	G	C	Missense	NM_001093772.1	c.2446G>C	p.(D816H)	COSV55386862	COSM1311
KIT	GRCh37/hg19	4:55599320_55599320	Forward	G	T	Missense	NM_001093772.1	c.2446G>T	p.(D816Y)	COSV55387240	COSM1310
KIT	GRCh37/hg19	4:55599321_55599321	Forward	A	T	Missense	NM_001093772.1	c.2447A>T	p.(D816V)	COSV55386424	COSM1314
KIT	GRCh37/hg19	4:55599340_55599340	Forward	T	A	Missense	NM_001093772.1	c.2466T>A	p.(N822K)	COSV55389584	COSM1321
KIT	GRCh37/hg19	4:55602710_55602710	Forward	G	A	Missense	NM_001093772.1	c.2531G>A	p.(C844Y)	COSV55414723	COSM133780
KIT	GRCh37/hg19	4:55602719_55602719	Forward	C	T	Missense	NM_001093772.1	c.2540C>T	p.(T847M)	COSV55393062	COSM1212555
KIT	GRCh37/hg19	4:55602928_55602928	Forward	T	C	Missense	NM_001093772.1	c.2638T>C	p.(Y880H)
KRAS	GRCh37/hg19	12:25398211_25398211	Reverse	T	C	Missense	NM_004985.3	c.108A>G	p.(I36M)	COSV55721142	COSM1318027
KRAS	GRCh37/hg19	12:25380285_25380285	Reverse	G	A	Missense	NM_004985.3	c.173C>T	p.(T58I)	COSV55527371	COSM87288
KRAS	GRCh37/hg19	12:25380283_25380283	Reverse	C	T	Missense	NM_004985.3	c.175G>A	p.(A59T)	COSV55499283	COSM546
KRAS	GRCh37/hg19	12:25380282_25380282	Reverse	G	T	Missense	NM_004985.3	c.176C>A	p.(A59E)	COSV55568979	COSM547
KRAS	GRCh37/hg19	12:25380279_25380279	Reverse	C	A	Missense	NM_004985.3	c.179G>T	p.(G60V)	COSV55708344	COSM1667041
KRAS	GRCh37/hg19	12:25380275_25380275	Reverse	T	G	Missense	NM_004985.3	c.183A>C	p.(Q61H)	COSV55498802	COSM554
KRAS	GRCh37/hg19	12:25380275_25380275	Reverse	T	A	Missense	NM_004985.3	c.183A>T	p.(Q61H)	COSV55499223	COSM555
KRAS	GRCh37/hg19	12:25380268_25380268	Reverse	A	T	Missense	NM_004985.3	c.190T>A	p.(Y64N)	COSV55534434	COSM5022494
KRAS	GRCh37/hg19	12:25380255_25380255	Reverse	C	A	Missense	NM_004985.3	c.203G>T	p.(R68M )	COSV55867748	COSM4940849
KRAS	GRCh37/hg19	12:25398285_25398285	Reverse	C	T	Missense	NM_004985.3	c.34G>A	p.(G12S)	COSV55497461	COSM517
KRAS	GRCh37/hg19	12:25398285_25398285	Reverse	C	G	Missense	NM_004985.3	c.34G>C	p.(G12R)	COSV55497582	COSM518
KRAS	GRCh37/hg19	12:25398284_25398284	Reverse	C	T	Missense	NM_004985.3	c.35G>A	p.(G12D)	COSV55497369	COSM521
KRAS	GRCh37/hg19	12:25398284_25398284	Reverse	C	A	Missense	NM_004985.3	c.35G>T	p.(G12V)	COSV55497419	COSM520
KRAS	GRCh37/hg19	12:25398282_25398282	Reverse	C	G	Missense	NM_004985.3	c.37G>C	p.(G13R)	COSV55502117	COSM529
KRAS	GRCh37/hg19	12:25398282_25398282	Reverse	C	A	Missense	NM_004985.3	c.37G>T	p.(G13C)	COSV55497378	COSM527
KRAS	GRCh37/hg19	12:25378610_25378610	Reverse	C	T	Missense	NM_004985.3	c.388G>A	p.(A130T)
KRAS	GRCh37/hg19	12:25398281_25398281	Reverse	C	T	Missense	NM_004985.3	c.38G>A	p.(G13D)	COSV55497388	COSM532
KRAS	GRCh37/hg19	12:25398279_25398279	Reverse	C	T	Missense	NM_004985.3	c.40G>A	p.(V14I)	COSV55501342	COSM12722
KRAS	GRCh37/hg19	12:25378562_25378562	Reverse	C	T	Missense	NM_004985.3	c.436G>A	p.(A146T)	COSV55501778	COSM19404
KRAS	GRCh37/hg19	12:25378562_25378562	Reverse	C	G	Missense	NM_004985.3	c.436G>C	p.(A146P)	COSV55541748	COSM19905
KRAS	GRCh37/hg19	12:25378561_25378561	Reverse	G	A	Missense	NM_004985.3	c.437C>T	p.(A146V)	COSV55498939	COSM19900
KRAS	GRCh37/hg19	12:25362763_25362765	Reverse	TTC	-	In frame	NM_004985.3	c.531_533del	p.(K177_K178del)
KRAS	GRCh37/hg19	12:25398266_25398266	Reverse	G	T	Missense	NM_004985.3	c.53C>A	p.(A18D)	COSV55580549	COSM542
KRAS	GRCh37/hg19	12:25398262_25398262	Reverse	C	G	Missense	NM_004985.3	c.57G>C	p.(L19F)	COSV55521217	COSM12703
KRAS	GRCh37/hg19	12:25398242_25398243	Reverse	-	TTC	In frame	NM_004985.3	c.76_77ins	p.(N26delinsRN)
MPL	GRCh37/hg19	1:43812204_43812204	Forward	C	T	Nonsense	NM_005373.2	c.1069C>T	p.(R357*)	COSV65244678	COSM6714726
MPL	GRCh37/hg19	1:43814545_43814545	Forward	G	A	Missense	NM_005373.2	c.1340G>A	p.(G447E)
MPL	GRCh37/hg19	1:43814979_43814979	Forward	G	A	Missense	NM_005373.2	c.1514G>A	p.(S505N)	COSV65244631	COSM27286
MPL	GRCh37/hg19	1:43815008_43815008	Forward	T	A	Missense	NM_005373.2	c.1543T>A	p.(W515R)	COSV65244126	COSM29008
MPL	GRCh37/hg19	1:43815009_43815009	Forward	G	T	Missense	NM_005373.2	c.1544G>T	p.(W515L)	COSV65243776	COSM18918
MPL	GRCh37/hg19	1:43817974_43817974	Forward	G	-	Frameshift	NM_005373.2	c.1653del	p.(P551fs)
MPL	GRCh37/hg19	1:43818229_43818229	Forward	C	T	Missense	NM_005373.2	c.1694C>T	p.(P565L)	COSV65246178	COSM4383482
MPL	GRCh37/hg19	1:43818306_43818306	Forward	T	A	Missense	NM_005373.2	c.1771T>A	p.(Y591N)
MPL	GRCh37/hg19	1:43818306_43818306	Forward	T	C	Missense	NM_005373.2	c.1771T>C	p.(Y591H)
MPL	GRCh37/hg19	1:43818306_43818306	Forward	T	G	Missense	NM_005373.2	c.1771T>G	p.(Y591D)	COSV65244261	COSM28997
MPL	GRCh37/hg19	1:43818308_43818308	Forward	C	G	Nonsense	NM_005373.2	c.1773C>G	p.(Y591*)
MPL	GRCh37/hg19	1:43818309_43818309	Forward	C	T	Nonsense	NM_005373.2	c.1774C>T	p.(R592*)	COSV65244649	COSM366895
MPL	GRCh37/hg19	1:43818313_43818313	Forward	G	T	Missense	NM_005373.2	c.1778G>T	p.(R593I)	COSV65245274	COSM909753
MPL	GRCh37/hg19	1:43818425_43818425	Forward	C	-	Frameshift	NM_005373.2	c.1890del	p.(S630fs)
MPL	GRCh37/hg19	1:43804230_43804230	Forward	G	-	Frameshift	NM_005373.2	c.230del	p.(C77fs)
MPL	GRCh37/hg19	1:43804356_43804356	Forward	C	T	Missense	NM_005373.2	c.356C>T	p.(T119I)	COSV65245427	COSM5369881
MPL	GRCh37/hg19	1:43804367_43804367	Forward	C	T	Nonsense	NM_005373.2	c.367C>T	p.(R123*)	COSV99055378	COSM7342484
MPL	GRCh37/hg19	1:43805128_43805128	Forward	G	A	Missense	NM_005373.2	c.578G>A	p.(C193Y)
MPL	GRCh37/hg19	1:43805160_43805160	Forward	T	C	Missense	NM_005373.2	c.610T>C	p.(S204P)	COSV65247294	COSM26072
MPL	GRCh37/hg19	1:43805161_43805161	Forward	C	T	Missense	NM_005373.2	c.611C>T	p.(S204F)	COSV65245605	COSM28996
NF1	GRCh37/hg19	17:29527614_29527614	Forward	G	A	Splicing	NM_000267.3	c.1062+1G>A	p.(?)	COSV62194684	COSM220124
NF1	GRCh37/hg19	17:29528469_29528469	Forward	T	A	Missense	NM_000267.3	c.1226T>A	p.(V409E)
NF1	GRCh37/hg19	17:29528489_29528489	Forward	C	T	Nonsense	NM_000267.3	c.1246C>T	p.(R416*)	COSV62195638	COSM27353
NF1	GRCh37/hg19	17:29528493_29528493	Forward	T	A	Missense	NM_000267.3	c.1250T>A	p.(I417N)
NF1	GRCh37/hg19	17:29541542_29541543	Forward	-	T	Frameshift	NM_000267.3	c.1466_1467ins	p.(Y489fs)
NF1	GRCh37/hg19	17:29550541_29550541	Forward	C	T	Missense	NM_000267.3	c.1801C>T	p.(R601W)	COSV100646675	COSM9046789
NF1	GRCh37/hg19	17:29552152_29552152	Forward	G	A	Missense	NM_000267.3	c.1885G>A	p.(G629R)	COSV62198667	COSM220089
NF1	GRCh37/hg19	17:29553476_29553477	Forward	-	C	Frameshift	NM_000267.3	c.2026_2027ins	p.(T676fs)
NF1	GRCh37/hg19	17:29553477_29553477	Forward	-	C	Frameshift	NM_000267.3	c.2027dup	p.(T676fs)
NF1	GRCh37/hg19	17:29553484_29553484	Forward	-	C	Frameshift	NM_000267.3	c.2033dup	p.(I679fs)	COSV62191410	COSM24504
NF1	GRCh37/hg19	17:29553513_29553514	Forward	-	T	Frameshift	NM_000267.3	c.2062_2063ins	p.(E688fs)
NF1	GRCh37/hg19	17:29554278_29554278	Forward	G	-	Frameshift	NM_000267.3	c.2294del	p.(R765fs)
NF1	GRCh37/hg19	17:29554565_29554565	Forward	T	A	Missense	NM_000267.3	c.2350T>A	p.(W784R)
NF1	GRCh37/hg19	17:29554578_29554578	Forward	C	A	Missense	NM_000267.3	c.2363C>A	p.(T788K)
NF1	GRCh37/hg19	17:29556355_29556355	Forward	A	G	Missense	NM_000267.3	c.2722A>G	p.(K908E)
NF1	GRCh37/hg19	17:29557378_29557378	Forward	T	C	Missense	NM_000267.3	c.3091T>C	p.(F1031L)
NF1	GRCh37/hg19	17:29557889_29557889	Forward	G	A	Nonsense	NM_000267.3	c.3143G>A	p.(T1048*)
NF1	GRCh37/hg19	17:29559727_29559728	Forward	-	T	Frameshift	NM_000267.3	c.3324_3325ins	p.(T1108fs)
NF1	GRCh37/hg19	17:29560133_29560133	Forward	C	T	Missense	NM_000267.3	c.3610C>T	p.(R1204W)	COSV62201783	COSM94819
NF1	GRCh37/hg19	17:29560232_29560232	Forward	G	A	Splicing	NM_000267.3	c.3708+1G>A	p.(?)
NF1	GRCh37/hg19	17:29562747_29562747	Forward	G	A	Missense	NM_000267.3	c.3827G>A	p.(R1276Q)	COSV62196628	COSM24497
NF1	GRCh37/hg19	17:29562792_29562792	Forward	T	A	Splicing	NM_000267.3	c.3870+2T>A	p.(?)	COSV62223438	COSM220128
NF1	GRCh37/hg19	17:29585424_29585424	Forward	A	T	Missense	NM_000267.3	c.4173A>T	p.(R1391S)
NF1	GRCh37/hg19	17:29585518_29585518	Forward	A	G	Missense	NM_000267.3	c.4267A>G	p.(K1423E)
NF1	GRCh37/hg19	17:29587421_29587421	Forward	A	G	Missense	NM_000267.3	c.4402A>G	p.(S1468G)
NF1	GRCh37/hg19	17:29587482_29587482	Forward	G	A	Missense	NM_000267.3	c.4526G>A	p.(R1509H)	COSV62195670	COSM327287
NF1	GRCh37/hg19	17:29654529_29654529	Forward	G	C	Missense	NM_000267.3	c.5218G>C	p.(A1740P)
NF1	GRCh37/hg19	17:29654812_29654812	Forward	T	G	Missense	NM_000267.3	c.5501T>G	p.(L1834R)
NF1	GRCh37/hg19	17:29657482_29657482	Forward	T	G	Missense	NM_000267.3	c.5715T>G	p.(F1905L)
NF1	GRCh37/hg19	17:29663493_29663493	Forward	T	C	Splicing	NM_000267.3	c.6084+2T>C	p.(?)	COSV62227570	COSM7339435
NF1	GRCh37/hg19	17:29663701_29663701	Forward	T	A	Missense	NM_000267.3	c.6196A>G	p.(T2066A)
NF1	GRCh37/hg19	17:29665752_29665755	Forward	ACTT	-	Frameshift	NM_000267.3	c.6787_6790del	p.(T2263fs)
NF1	GRCh37/hg19	17:29665755_29665756	Forward	-	A	Frameshift	NM_000267.3	c.6790_6791ins	p.(Y2264fs)
NF1	GRCh37/hg19	17:29665747_29665747	Forward	C	T	Missense	NM_000267.3	c.6845C>T	p.(P2282L)
NF1	GRCh37/hg19	17:29667571_29667571	Forward	C	T	Nonsense	NM_000267.3	c.6907C>T	p.(Q2303*)	COSV62194907	COSM5470646
NF1	GRCh37/hg19	17:29670025_29670026	Forward	AG	-	Splicing	NM_000267.3	c.7000-2_7000-1del	p.(?)
NF1	GRCh37/hg19	17:29670120_29670121	Forward	-	TA	Frameshift	NM_000267.3	c.7093_7094ins	p.(F2365fs)
NF1	GRCh37/hg19	17:29670136_29670136	Forward	T	A	Missense	NM_000267.3	c.7109T>A	p.(V2370D)
NF1	GRCh37/hg19	17:29670139_29670139	Forward	G	A	Missense	NM_000267.3	c.7112G>A	p.(G2371E)
NF1	GRCh37/hg19	17:29677227_29677227	Forward	C	T	Nonsense	NM_000267.3	c.7285C>T	p.(R2429*)	COSV62193225	COSM24487
NF1	GRCh37/hg19	17:29679299_29679299	Forward	G	A	Nonsense	NM_000267.3	c.7419G>A	p.(W2473*)
NF1	GRCh37/hg19	17:29679390_29679390	Forward	C	T	Missense	NM_000267.3	c.7510C>T	p.(L2504F)
NF1	GRCh37/hg19	17:29684020_29684020	Forward	G	A	Missense	NM_000267.3	c.7781G>A	p.(R2594H)	COSV62198898	COSM3378125
NF1	GRCh37/hg19	17:29685638_29685638	Forward	A	-	Frameshift	NM_000267.3	c.8048del	p.(Q2683fs)
NF1	GRCh37/hg19	17:29701147_29701147	Forward	C	T	Missense	NM_000267.3	c.8431C>T	p.(R2811C)
NF1	GRCh37/hg19	17:29527446_29527446	Forward	T	C	Missense	NM_000267.3	c.895T>C	p.(F299L)
NF1	GRCh37/hg19	17:29527461_29527461	Forward	C	T	Nonsense	NM_000267.3	c.910C>T	p.(R304*)	COSV62192041	COSM24486
NF1	GRCh37/hg19	17:29528070_29528070	Forward	C	A	Missense	NM_000267.3	c.C1078C>A	p.(P360T)
NOTCH1	GRCh37/hg19	9:139407932_139407934	Reverse	ATT	-	In frame	NM_017617.3	c.2263_2265del	p.(N755del)
NOTCH1	GRCh37/hg19	9:139402738_139402738	Reverse	C	T	Missense	NM_017617.3	c.3271G>A	p.(G1091S)	COSV53028628	COSM4384483
NOTCH1	GRCh37/hg19	9:139401061_139401061	Reverse	C	T	Missense	NM_017617.3	c.3932G>A	p.(C1311Y)	COSV99491516	COSM8467990
NOTCH1	GRCh37/hg19	9:139399897_139399897	Reverse	T	C	Missense	NM_017617.3	c.4451A>G	p.(N1484S)	COSV53081900	COSM3215956
NOTCH1	GRCh37/hg19	9:139399444_139399444	Reverse	C	A	Nonsense	NM_017617.3	c.4699G>T	p.(E1567*)
NOTCH1	GRCh37/hg19	9:139396925_139396925	Reverse	G	A	Missense	NM_017617.3	c.5183C>T	p.(P1728L)	COSV53036517	COSM6972375
NOTCH1	GRCh37/hg19	9:139391898_139391898	Reverse	C	T	Missense	NM_017617.3	c.6293G>A	p.(R2098H)	COSV53054548	COSM3215864
NOTCH1	GRCh37/hg19	9:139391737_139391737	Reverse	C	G	Missense	NM_017617.3	c.6454G>C	p.(G2152R)
NOTCH1	GRCh37/hg19	9:139391175_139391175	Reverse	G	T	Missense	NM_017617.3	c.7016C>A	p.(A2339D)
NOTCH1	GRCh37/hg19	9:139390864_139390864	Reverse	C	T	Missense	NM_017617.3	c.7327G>A	p.(V2443M)	COSV53047599	COSM6903791
NOTCH1	GRCh37/hg19	9:139390794_139390794	Reverse	G	A	Missense	NM_017617.3	c.7397C>T	p.(T2466M)	COSV53036220	COSM12778
NOTCH1	GRCh37/hg19	9:139390719_139390719	Reverse	G	A	Missense	NM_017617.3	c.7472C>T	p.(S2491F)
NOTCH1	GRCh37/hg19	9:139390585_139390585	Reverse	C	T	Missense	NM_017617.3	c.7606G>A	p.(V2536I)	COSV53031510	COSM33847
NOTCH1	GRCh37/hg19	9:139390539_139390539	Reverse	G	A	Missense	NM_017617.3	c.7652C>T	p.(P2551L)	COSV53096617	COSM6918461
NPM1	GRCh37/hg19	5:170819945_170819947	Forward	GAT	-	In frame	NM_002520.6	c.487_489del	p.(D163del)
NPM1	GRCh37/hg19	5:170819951_170819953	Forward	GAC	-	In frame	NM_002520.6	c.493_495del	p.(D165del)
NPM1	GRCh37/hg19	5:170837543_170837544	Forward	-	TCTG	Frameshift	NM_199185.3	c.772_773ins	p.(L258fs)
NPM1	GRCh37/hg19	5:170837545_170837546	Forward	-	TGTT	Frameshift	NM_199185.3	c.774_775ins	p.(L258fs)
NPM1	GRCh37/hg19	5:170837543_170837547	Forward	-	TCTG	Frameshift	NM_002520.6	c.860_863dup	p.(W288fs)	COSV51542664	COSM17559
NPM1	GRCh37/hg19	5:170837545_170837546	Forward	-	TGCA	Frameshift	NM_002520.6	c.861_862ins	p.(L287fs)
NPM1	GRCh37/hg19	5:170837547_170837548	Forward	-	CATG	Frameshift	NM_002520.6	c.863_864ins	p.(W288fs)	COSV51542987	COSM17571
NPM1	GRCh37/hg19	5:170837547_170837548	Forward	-	CCTG	Frameshift	NM_002520.6	c.863_864ins	p.(W288fs)	COSV51542815	COSM17573
NPM1	GRCh37/hg19	5:170837547_170837548	Forward	-	TATG	Frameshift	NM_002520.6	c.863_864ins	p.(W288fs)	COSV51544633	COSM20815
NRAS	GRCh37/hg19	1:115256536_115256536	Reverse	C	T	Missense	NM_002524.4	c.175G>A	p.(A59T)	COSV54743124	COSM578
NRAS	GRCh37/hg19	1:115256535_115256535	Reverse	G	T	Missense	NM_002524.4	c.176C>A	p.(A59D)	COSV54738004	COSM253327
NRAS	GRCh37/hg19	1:115256532_115256532	Reverse	C	T	Missense	NM_002524.4	c.179G>A	p.(G60E)	COSV54736394	COSM28673
NRAS	GRCh37/hg19	1:115256530_115256530	Reverse	G	T	Missense	NM_002524.4	c.181C>A	p.(Q61K)	COSV54736310	COSM580
NRAS	GRCh37/hg19	1:115256529_115256529	Reverse	T	G	Missense	NM_002524.4	c.182A>C	p.(Q61P)	COSV54738969	COSM582
NRAS	GRCh37/hg19	1:115256529_115256529	Reverse	T	C	Missense	NM_002524.4	c.182A>G	p.(Q61R)	COSV54736340	COSM584
NRAS	GRCh37/hg19	1:115256528_115256528	Reverse	T	G	Missense	NM_002524.4	c.183A>C	p.(Q61H)	COSV54736320	COSM586
NRAS	GRCh37/hg19	1:115256528_115256528	Reverse	T	A	Missense	NM_002524.4	c.183A>T	p.(Q61H)	COSV54736991	COSM585
NRAS	GRCh37/hg19	1:115256521_115256521	Reverse	A	C	Missense	NM_002524.4	c.190T>G	p.(Y64D)	COSV54744579	COSM1666991
NRAS	GRCh37/hg19	1:115256473_115256473	Reverse	A	T	Missense	NM_002524.4	c.238T>A	p.(C80S)
NRAS	GRCh37/hg19	1:115256464_115256464	Reverse	C	T	Missense	NM_002524.4	c.247G>A	p.(A83T)
NRAS	GRCh37/hg19	1:115258748_115258748	Reverse	C	T	Missense	NM_002524.4	c.34G>A	p.(G12S)	COSV54736621	COSM563
NRAS	GRCh37/hg19	1:115258748_115258748	Reverse	C	G	Missense	NM_002524.4	c.34G>C	p.(G12R)	COSV54736940	COSM561
NRAS	GRCh37/hg19	1:115258748_115258748	Reverse	C	A	Missense	NM_002524.4	c.34G>T	p.(G12C)	COSV54736487	COSM562
NRAS	GRCh37/hg19	1:115258747_115258747	Reverse	C	T	Missense	NM_002524.4	c.35G>A	p.(G12D)	COSV54736383	COSM564
NRAS	GRCh37/hg19	1:115258747_115258747	Reverse	C	G	Missense	NM_002524.4	c.35G>C	p.(G12A)	COSV54736555	COSM565
NRAS	GRCh37/hg19	1:115258747_115258747	Reverse	C	A	Missense	NM_002524.4	c.35G>T	p.(G12V)	COSV54736974	COSM566
NRAS	GRCh37/hg19	1:115258745_115258745	Reverse	C	G	Missense	NM_002524.4	c.37G>C	p.(G13R)	COSV54736550	COSM569
NRAS	GRCh37/hg19	1:115258744_115258744	Reverse	C	T	Missense	NM_002524.4	c.38G>A	p.(G13D)	COSV54736416	COSM573
NRAS	GRCh37/hg19	1:115258744_115258744	Reverse	C	A	Missense	NM_002524.4	c.38G>T	p.(G13V)	COSV54736480	COSM574
NRAS	GRCh37/hg19	1:115252204_115252204	Reverse	C	T	Missense	NM_002524.4	c.436G>A	p.(A146T)	COSV65731978	COSM27174
NRAS	GRCh37/hg19	1:115258705_115258707	Reverse	-	TTC	In frame	NM_002524.4	c.75_77dup	p.(Q25_N26ins1)
PHF6	GRCh37/hg19	X:133559286_133559286	Forward	C	T	Nonsense	NM_032458.2	c.1024C>T	p.(R342*)	COSV59699091	COSM144563
PHF6	GRCh37/hg19	X:133511750_133511750	Forward	G	T	Nonsense	NM_032458.2	c.103G>T	p.(E35*)
PHF6	GRCh37/hg19	X:133512036_133512036	Forward	T	C	Missense	NM_032458.2	c.140T>C	p.(L47P)
PHF6	GRCh37/hg19	X:133512117_133512117	Forward	T	C	Missense	NM_032458.2	c.221T>C	p.(I74T)
PHF6	GRCh37/hg19	X:133527530_133527530	Forward	G	A	Splicing	NM_032458.2	c.241-1G>A	p.(?)	COSV59704473	COSM5945575
PHF6	GRCh37/hg19	X:133527662_133527662	Forward	C	A	Nonsense	NM_032458.2	c.372C>A	p.(Y124*)
PHF6	GRCh37/hg19	X:133527665_133527665	Forward	G	T	Splicing	NM_032458.2	c.374+1G>T	p.(?)	COSV59703755	COSM306075
PHF6	GRCh37/hg19	X:133527949_133527949	Forward	C	T	Nonsense	NM_032458.2	c.385C>T	p.(R129*)	COSV59700130	COSM4606367
PHF6	GRCh37/hg19	X:133527983_133527983	Forward	G	A	Splicing	NM_032458.2	c.418+1G>A	p.(?)
PHF6	GRCh37/hg19	X:133547607_133547607	Forward	A	T	Nonsense	NM_032458.2	c.505A>T	p.(K169*)
PHF6	GRCh37/hg19	X:133547852_133547852	Forward	T	-	Frameshift	NM_032458.2	c.585del	p.(Y195fs)
PHF6	GRCh37/hg19	X:133547879_133547879	Forward	C	-	Frameshift	NM_032458.2	c.612del	p.(S204fs)
PHF6	GRCh37/hg19	X:133547940_133547940	Forward	C	T	Nonsense	NM_032458.2	c.673C>T	p.(R225*)	COSV59699600	COSM255184
PHF6	GRCh37/hg19	X:133511715_133511716	Forward	-	TAAT	Frameshift	NM_032458.2	c.68_69ins	p.(N23fs)
PHF6	GRCh37/hg19	X:133547970_133547970	Forward	A	G	Missense	NM_032458.2	c.703A>G	p.(K235E)
PHF6	GRCh37/hg19	X:133547996_133547996	Forward	G	-	Frameshift	NM_032458.2	c.729delG	p.(M243fs)
PHF6	GRCh37/hg19	X:133549044_133549044	Forward	A	G	Splicing	NM_032458.2	c.730-2A>G	p.(?)	COSV59698893	COSM5945613
PHF6	GRCh37/hg19	X:133511726_133511727	Forward	-	A	Frameshift	NM_032458.2	c.79_80ins	p.(E27fs)
PHF6	GRCh37/hg19	X:133549136_133549136	Forward	C	T	Nonsense	NM_032458.2	c.820C>T	p.(R274*)	COSV59699330	COSM144567
PHF6	GRCh37/hg19	X:133549137_133549137	Forward	G	A	Missense	NM_032458.2	c.821G>A	p.(R274Q)	COSV59699120	COSM306061
PHF6	GRCh37/hg19	X:133551229_133551229	Forward	A	G	Missense	NM_032458.2	c.865A>G	p.(T289A)	COSV59698872	COSM4385515
PHF6	GRCh37/hg19	X:133551241_133551241	Forward	G	T	Nonsense	NM_032458.2	c.877G>T	p.(E293*)	COSV99045872	COSM7350739
PHF6	GRCh37/hg19	X:133551253_133551253	Forward	T	A	Missense	NM_032458.2	c.889T>A	p.(C297S)
PHF6	GRCh37/hg19	X:133551265_133551266	Forward	-	A	Frameshift	NM_032458.2	c.901_902ins	p.(Y301fs)
PHF6	GRCh37/hg19	X:133551269_133551269	Forward	A	T	Missense	NM_032458.2	c.905A>T	p.(H302L)
PHF6	GRCh37/hg19	X:133551280_133551280	Forward	G	A	Missense	NM_032458.2	c.916G>A	p.(G306R)
PHF6	GRCh37/hg19	X:133511739_133511740	Forward	-	A	Frameshift	NM_032458.2	c.92_93ins	p.(L31fs)
PHF6	GRCh37/hg19	X:133551305_133551305	Forward	T	C	Missense	NM_032458.2	c.941T>C	p.(I314T)	COSV59705725	COSM4385517
PHF6	GRCh37/hg19	X:133551319_133551319	Forward	C	T	Nonsense	NM_032458.2	c.955C>T	p.(R319*)	COSV59699218	COSM144626
PHF6	GRCh37/hg19	X:133551328_133551328	Forward	G	-	Frameshift	NM_032458.2	c.964del	p.(I321fs)
PHF6	GRCh37/hg19	X:133551333_133551333	Forward	G	A	Splicing	NM_032458.2	c.968+1G>A	p.(?)	COSV59702013	COSM255189
PIGA	GRCh37/hg19	X:15349859_15349877	Reverse	TGCCCTCTTTCAATCAGGC	-	Frameshift	NM_002641.3	c.176_194del	p.(C59fs)
PIGA	GRCh37/hg19	X:15349830_15349831	Reverse	-	T	Frameshift	NM_002641.3	c.222_223ins	p.(Y74fs)
PIGA	GRCh37/hg19	X:15342972_15342972	Reverse	C	T	Missense	NM_002641.3	c.301G>A	p.(G101R)
PIGA	GRCh37/hg19	X:15349452_15349452	Reverse	C	A	Nonsense	NM_002641.3	c.601G>T	p.(E201*)
PIGA	GRCh37/hg19	X:15349396_15349396	Reverse	A	-	Frameshift	NM_002641.3	c.657del	p.(P219fs)
PIGA	GRCh37/hg19	X:15344097_15344097	Reverse	C	T	Missense	NM_002641.3	c.85G>A	p.(G29R)
PPM1D	GRCh37/hg19	17:58740528_58740528	Forward	G	A	Missense	NM_003620.3	c.1433G>A	p.(C478Y)
PPM1D	GRCh37/hg19	17:58740529_58740529	Forward	C	A	Nonsense	NM_003620.3	c.1434C>A	p.(C478*)	COSV59955237	COSM98068
PPM1D	GRCh37/hg19	17:58740561_58740561	Forward	C	-	Frameshift	NM_003620.3	c.1466del	p.(S489fs)	COSV59957589	COSM6907693
PPM1D	GRCh37/hg19	17:58740702_58740702	Forward	G	A	Missense	NM_003620.3	c.1607G>A	p.(R536K)
PPM1D	GRCh37/hg19	17:58740708_58740708	Forward	T	G	Nonsense	NM_003620.3	c.1613T>G	p.(L538*)
PPM1D	GRCh37/hg19	17:58740749_58740749	Forward	C	T	Nonsense	NM_003620.3	c.1654C>T	p.(R552*)	COSV59954404	COSM982226
PRPF40B	GRCh37/hg19	12:50029198_50029198	Forward	G	A	Missense	NM_001031698.2	c.1217G>A	p.(R406H)
PRPF40B	GRCh37/hg19	12:50029747_50029747	Forward	C	G	Missense	NM_001031698.2	c.1331C>G	p.(P444R)
PRPF40B	GRCh37/hg19	12:50030507_50030507	Forward	C	T	Missense	NM_001031698.2	c.1435C>T	p.(R479W)
PRPF40B	GRCh37/hg19	12:50035784_50035784	Forward	C	T	Nonsense	NM_001031698.2	c.1861C>T	p.(R621*)
PRPF40B	GRCh37/hg19	12:50036367_50036367	Forward	G	T	Missense	NM_001031698.2	c.1961G>T	p.(R654L)
PRPF40B	GRCh37/hg19	12:50036421_50036421	Forward	G	A	Missense	NM_001031698.2	c.2015G>A	p.(R672Q)
PRPF40B	GRCh37/hg19	12:50037500_50037500	Forward	G	T	Nonsense	NM_001031698.2	c.2407G>T	p.(E803*)
PRPF40B	GRCh37/hg19	12:50037757_50037757	Forward	G	C	Missense	NM_001031698.2	c.2556G>C	p.(Q852H)
PTPN11	GRCh37/hg19	12:112919923_112919923	Forward	T	C	Missense	NM_002834.3	c.1138T>C	p.(Y380H)
PTPN11	GRCh37/hg19	12:112919950_112919950	Forward	A	C	Missense	NM_002834.3	c.1165A>C	p.(K389Q)
PTPN11	GRCh37/hg19	12:112884192_112884192	Forward	C	T	Missense	NM_002834.3	c.127C>T	p.(L43F)
PTPN11	GRCh37/hg19	12:112924420_112924420	Forward	G	A	Missense	NM_002834.3	c.1366G>A	p.(V456M)
PTPN11	GRCh37/hg19	12:112926249_112926249	Forward	C	G	Missense	NM_002834.3	c.1382C>G	p.(A461G)	COSV61005273	COSM935282
PTPN11	GRCh37/hg19	12:112926275_112926275	Forward	A	G	Missense	NM_002834.3	c.1408A>G	p.(I470V)
PTPN11	GRCh37/hg19	12:112926852_112926852,	Forward	C	A	Missense	NM_002834.3	c.1472C>A	p.(P491H)
PTPN11	GRCh37/hg19	12:112926884_112926884	Forward	T	G	Missense	NM_002834.3	c.1504T>G	p.(S502A)	COSV61005465	COSM20901
PTPN11	GRCh37/hg19	12:112926885_112926885	Forward	C	T	Missense	NM_002834.3	c.1505C>T	p.(S502L)	COSV61005111	COSM13023
PTPN11	GRCh37/hg19	12:112926887_112926887	Forward	G	C	Missense	NM_002834.3	c.1507G>C	p.(G503R)	COSV61005824	COSM4384772
PTPN11	GRCh37/hg19	12:112926888_112926888	Forward	G	A	Missense	NM_002834.3	c.1508G>A	p.(G503E)	COSV61008174	COSM13021
PTPN11	GRCh37/hg19	12:112926888_112926888	Forward	G	C	Missense	NM_002834.3	c.1508G>C	p.(G503E)	COSV61004973	COSM13027
PTPN11	GRCh37/hg19	12:112926890_112926890	Forward	A	G	Missense	NM_002834.3	c.1510A>G	p.(M504V)	COSV61012722	COSM4603683
PTPN11	GRCh37/hg19	12:112926897_112926897	Forward	A	C	Missense	NM_002834.3	c.1517A>C	p.(Q506P)	COSV61007665	COSM1658770
PTPN11	GRCh37/hg19	12:112926909_112926909	Forward	A	T	Missense	NM_002834.3	c.1529A>T	p.(Q510L)	COSV61008620	COSM1318059
PTPN11	GRCh37/hg19	12:112888138_112888138	Forward	A	G	Missense	NM_002834.3	c.154A>G	p.(T52A)	COSV61007145	COSM5881121
PTPN11	GRCh37/hg19	12:112888156_112888156	Forward	A	G	Missense	NM_002834.3	c.172A>G	p.(N58D)
PTPN11	GRCh37/hg19	12:112888163_112888163	Forward	G	T	Missense	NM_002834.3	c.179G>T	p.(G60V)	COSV61005028	COSM13028
PTPN11	GRCh37/hg19	12:112888165_112888165	Forward	G	A	Missense	NM_002834.3	c.181G>A	p.(D61N)	COSV61006164	COSM13012
PTPN11	GRCh37/hg19	12:112888165_112888165	Forward	G	C	Missense	NM_002834.3	c.181G>C	p.(D61H)	COSV61006072	COSM20900
PTPN11	GRCh37/hg19	12:112888165_112888165	Forward	G	T	Missense	NM_002834.3	c.181G>T	p.(D61Y)	COSV61004841	COSM13011
PTPN11	GRCh37/hg19	12:112888166_112888166	Forward	A	G	Missense	NM_002834.3	c.182A>G	p.(D61G)	COSV61005256	COSM14269
PTPN11	GRCh37/hg19	12:112888166_112888166	Forward	A	T	Missense	NM_002834.3	c.182A>T	p.(D61V)	COSV61004983	COSM13022
PTPN11	GRCh37/hg19	12:112888189_112888189	Forward	G	A	Missense	NM_002834.3	c.205G>A	p.(E69K)	COSV61004768	COSM13013
PTPN11	GRCh37/hg19	12:112888190_112888190	Forward	A	T	Missense	NM_002834.3	c.206A>T	p.(E69V)	COSV61014040	COSM4384770
PTPN11	GRCh37/hg19	12:112888197_112888197	Forward	T	G	Missense	NM_002834.3	c.213T>G	p.(F71L)	COSV61011607	COSM13024
PTPN11	GRCh37/hg19	12:112888198_112888198	Forward	G	A	Missense	NM_002834.3	c.214G>A	p.(A72T)	COSV61004775	COSM13014
PTPN11	GRCh37/hg19	12:112888199_112888199	Forward	C	T	Missense	NM_002834.3	c.215C>T	p.(A72V)	COSV61005613	COSM13015
PTPN11	GRCh37/hg19	12:112888210_112888210	Forward	G	A	Missense	NM_002834.3	c.226G>A	p.(E76K)	COSV61004889	COSM13000
PTPN11	GRCh37/hg19	12:112888210_112888210	Forward	G	C	Missense	NM_002834.3	c.226G>C	p.(E76Q)	COSV61004751	COSM13016
PTPN11	GRCh37/hg19	12:112888211_112888211	Forward	A	C	Missense	NM_002834.3	c.227A>C	p.(E76V)	COSV61006382	COSM13026
PTPN11	GRCh37/hg19	12:112888211_112888211	Forward	A	T	Missense	NM_002834.3	c.227A>T	p.(E76V)	COSV61007426	COSM13025
PTPN11	GRCh37/hg19	12:112891148_112891148	Forward	-	A	Frameshift	NM_002834.3	c.482dup	p.(N161fs)
PTPN11	GRCh37/hg19	12:112910837_112910837	Forward	C	G	Missense	NM_002834.3	c.846C>G	p.(I282M)	COSV61005312	COSM35820
PTPN11	GRCh37/hg19	12:112910844_112910844	Forward	T	C	Missense	NM_002834.3	c.853T>C	p.(F285L)	COSV61010689	COSM5945279
PTPN11	GRCh37/hg19	12:112915455_112915455	Forward	T	C	Missense	NM_002834.3	c.854T>C	p.(F285S)	COSV61005134	COSM5424306
PTPN11	GRCh37/hg19	12:112915480_112915480	Forward	C	G	Missense	NM_002834.3	c.879C>G	p.(H293Q)
PTPN11	GRCh37/hg19	12:112915523_112915523	Forward	A	G	Missense	NM_002834.3	c.922A>G	p.(N308D)	COSV61006575	COSM24612
PTPN11	GRCh37/hg19	12:112915524_112915524	Forward	A	G	Missense	NM_002834.3	c.923A>G	p.(N308S)	COSV61006976	COSM303867
RAD21	GRCh37/hg19	8:117878859_117878859	Reverse	A	G	Missense	NM_006265.2	c.110T>C	p.(L37S)
RAD21	GRCh37/hg19	8:117864305_117864305	Reverse	A	C	Missense	NM_006265.2	c.1352T>G	p.(L451R)
RAD21	GRCh37/hg19	8:117864225_117864225	Reverse	G	A	Nonsense	NM_006265.2	c.1432C>T	p.(R478*)	COSV52057566	COSM1735718
RAD21	GRCh37/hg19	8:117862985_117862985	Reverse	C	A	Nonsense	NM_006265.2	c.1492G>T	p.(E498*)
RAD21	GRCh37/hg19	8:117862965_117862965	Reverse	A	-	Frameshift	NM_006265.2	c.1512del	p.(L504fs)
RAD21	GRCh37/hg19	8:117875473_117875473	Reverse	C	T	Missense	NM_006265.2	c.170G>A	p.(G57E)
RAD21	GRCh37/hg19	8:117859912_117859913	Reverse	CA	-	Frameshift	NM_006265.2	c.1722_1723del	p.(T574fs)
RAD21	GRCh37/hg19	8:117859900_117859900	Reverse	T	C	Missense	NM_006265.2	c.1735A>G	p.(I579V)
RAD21	GRCh37/hg19	8:117859776_117859776	Reverse	A	T	Missense	NM_006265.2	c.1859T>A	p.(I620N)
RAD21	GRCh37/hg19	8:117875434_117875435	Reverse	-	GTCCTC	In frame	NM_006265.2	c.208_209ins	p.(K70delinsEDK)
RAD21	GRCh37/hg19	8:117875444_117875444	Reverse	G	C	Nonsense	NM_006265.2	c.219C>G	p.(Y73*)
RAD21	GRCh37/hg19	8:117878967_117878967	Reverse	A	G	Missense	NM_006265.2	c.2T>C	p.(M1T)
RAD21	GRCh37/hg19	8:117878935_117878935	Reverse	C	T	Missense	NM_006265.2	c.34G>A	p.(G12R)
RAD21	GRCh37/hg19	8:117868927_117868927	Reverse	G	A	Missense	NM_006265.2	c.772C>T	p.(Q258*)
RUNX1	GRCh37/hg19	21:36164868_36164869	Reverse	-	CTGG	Frameshift	NM_001754.4	c.1006_1007ins	p.(F336fs)
RUNX1	GRCh37/hg19	21:36164862_36164863	Reverse	-	C	Frameshift	NM_001754.4	c.1012_1013ins	p.(A338fs)
RUNX1	GRCh37/hg19	21:36164850_36164851	Reverse	-	GGACCCCACT	Frameshift	NM_001754.4	c.1024_1025ins	p.(I342fs)
RUNX1	GRCh37/hg19	21:36164850_36164851	Reverse	-	C	Frameshift	NM_001754.4	c.1024_1025ins	p.(I342fs)	COSV55889404	COSM5730814
RUNX1	GRCh37/hg19	21:36164847_36164848	Reverse	GA	-	Frameshift	NM_001754.4	c.1027_1028del	p.(S343fs)
RUNX1	GRCh37/hg19	21:36164848_36164848	Reverse	A	G	Missense	NM_001754.4	c.1027T>C	p.(S343P)
RUNX1	GRCh37/hg19	21:36164846_36164846	Reverse	G	-	Frameshift	NM_001754.4	c.1029delC	p.(S343fs)
RUNX1	GRCh37/hg19	21:36164839_36164839	Reverse	-	C	Frameshift	NM_001754.4	c.1036dup	p.(R346fs)	COSV55873034	COSM36063
RUNX1	GRCh37/hg19	21:36164837_36164838	Reverse	-	C	Frameshift	NM_001754.4	c.1037_1038ins	p.(R346fs)
RUNX1	GRCh37/hg19	21:36164832_36164835	Reverse	-	TGCA	Frameshift	NM_001754.4	c.1040_1043dup	p.(Y349fs)
RUNX1	GRCh37/hg19	21:36164833_36164833	Reverse	G	A	Missense	NM_001754.4	c.1042C>T	p.(H348Y)
RUNX1	GRCh37/hg19	21:36164828_36164828	Reverse	A	T	Nonsense	NM_001754.4	c.1047T>A	p.(Y349*)
RUNX1	GRCh37/hg19	21:36164813_36164814	Reverse	-	T	Frameshift	NM_001754.4	c.1061_1062ins	p.(T354fs)
RUNX1	GRCh37/hg19	21:36164811_36164812	Reverse	-	C	Frameshift	NM_001754.4	c.1063_1064ins	p.(Y355fs)
RUNX1	GRCh37/hg19	21:36164810_36164811	Reverse	-	A	Frameshift	NM_001754.4	c.1064_1065ins	p.(Y355fs)
RUNX1	GRCh37/hg19	21:36164807_36164808	Reverse	-	AGTA	Frameshift	NM_001754.4	c.1067_1068ins	p.(S356fs)
RUNX1	GRCh37/hg19	21:36164803_36164804	Reverse	-	C	Frameshift	NM_001754.4	c.1071_1072ins	p.(P357fs)
RUNX1	GRCh37/hg19	21:36164790_36164790	Reverse	G	T	Nonsense	NM_001754.4	c.1085C>A	p.(S362*)
RUNX1	GRCh37/hg19	21:36164770_36164771	Reverse	-	ATGCC	Frameshift	NM_001754.4	c.1104_1105ins	p.(M368fs)
RUNX1	GRCh37/hg19	21:36164747_36164747	Reverse	-	C	Frameshift	NM_001754.4	c.1128dup	p.(Y377fs)
RUNX1	GRCh37/hg19	21:36164736_36164737	Reverse	-	C	Frameshift	NM_001754.4	c.1138_1139insC	p.(Y380fs)
RUNX1	GRCh37/hg19	21:36164715_36164715	Reverse	C	T	Missense	NM_001754.4	c.1160G>A	p.(G387D)
RUNX1	GRCh37/hg19	21:36164710_36164711	Reverse	-	CTTACAC	Frameshift	NM_001754.4	c.1164_1165ins	p.(S389fs)
RUNX1	GRCh37/hg19	21:36164707_36164707	Reverse	G	A	Nonsense	NM_001754.4	c.1168C>T	p.(Q390*)
RUNX1	GRCh37/hg19	21:36164691_36164694	Reverse	-	CGGG	Frameshift	NM_001754.4	c.1182_1185dup	p.(F396fs)
RUNX1	GRCh37/hg19	21:36164687_36164687	Reverse	G	-	Frameshift	NM_001754.4	c.1189del	p.(Q397fs)	COSV55881707	COSM1180469
RUNX1	GRCh37/hg19	21:36164669_36164670	Reverse	-	A	Frameshift	NM_001754.4	c.1205_1206ins	p.(S402fs)
RUNX1	GRCh37/hg19	21:36164663_36164664	Reverse	-	C	Frameshift	NM_001754.4	c.1211_1212ins	p.(H404fs)
RUNX1	GRCh37/hg19	21:36164635_36164635	Reverse	A	C	Missense	NM_001754.4	c.1240T>G	p.(Y414D)
RUNX1	GRCh37/hg19	21:36164611_36164612	Reverse	-	CCGCCCA	Frameshift	NM_001754.4	c.1263_1264ins	p.(G421fs)
RUNX1	GRCh37/hg19	21:36164611_36164611	Reverse	C	A	Nonsense	NM_001754.4	c.1264G>T	p.(E422*)	COSV55877850	COSM5879684
RUNX1	GRCh37/hg19	21:36164604_36164604	Reverse	G	T	Nonsense	NM_001754.4	c.1271C>A	p.(S424*)
RUNX1	GRCh37/hg19	21:36164601_36164601	Reverse	G	A	Missense	NM_001754.4	c.1274C>T	p.(P425L)	COSV55871654	COSM87293
RUNX1	GRCh37/hg19	21:36164595_36164595	Reverse	C	G	Missense	NM_001754.4	c.1280G>C	p.(R427P)
RUNX1	GRCh37/hg19	21:36164592_36164592	Reverse	A	G	Missense	NM_001754.4	c.1283T>C	p.(I428T)
RUNX1	GRCh37/hg19	21:36164575_36164575	Reverse	T	G	Missense	NM_001754.4	c.1300A>C	p.(N434H)
RUNX1	GRCh37/hg19	21:36164572_36164572	Reverse	C	A	Missense	NM_001754.4	c.1303G>T	p.(A435S)
RUNX1	GRCh37/hg19	21:36164569_36164569	Reverse	A	G	Missense	NM_001754.4	c.1306T>C	p.(S436P)
RUNX1	GRCh37/hg19	21:36164566_36164566	Reverse	T	G	Missense	NM_001754.4	c.1309A>C	p.(T437P)
RUNX1	GRCh37/hg19	21:36164550_36164550	Reverse	A	G	Missense	NM_001754.4	c.1325T>C	p.(L442P)
RUNX1	GRCh37/hg19	21:36164535_36164535	Reverse	G	T	Missense	NM_001754.4	c.1340C>A	p.(P447Q)
RUNX1	GRCh37/hg19	21:36164451_36164452	Reverse	C	-	Frameshift	NM_001754.4	c.1423del	p.(A475fs)
RUNX1	GRCh37/hg19	21:36164449_36164449	Reverse	C	T	Missense	NM_001754.4	c.1426G>A	p.(V476M)	COSV55875174	COSM5610542
RUNX1	GRCh37/hg19	21:36259345_36259346	Reverse	-	T	Frameshift	NM_001754.4	c.145_146ins	p.(P49fs)
RUNX1	GRCh37/hg19	21:36259342_36259343	Reverse	-	T	Frameshift	NM_001754.4	c.148_149ins	p.(G50fs)
RUNX1	GRCh37/hg19	21:36259336_36259336	Reverse	A	T	Missense	NM_001754.4	c.155T>A	p.(M52K)	COSV55868681	COSM42095
RUNX1	GRCh37/hg19	21:36259332_36259332	Reverse	C	-	Frameshift	NM_001754.4	c.159del	p.(S53fs)
RUNX1	GRCh37/hg19	21:36259324_36259324	Reverse	A	G	Missense	NM_001754.4	c.167T>C	p.(L56S)	COSV55866281	COSM24756
RUNX1	GRCh37/hg19	21:36259275_36259276	Reverse	-	T	Frameshift	NM_001754.4	c.215_216ins	p.(R72fs)
RUNX1	GRCh37/hg19	21:36259246_36259247	Reverse	-	CA	Frameshift	NM_001754.4	c.244_245ins	p.(L82fs)
RUNX1	GRCh37/hg19	21:36259238_36259238	Reverse	G	-	Frameshift	NM_001754.4	c.253del	p.(H85fs)
RUNX1	GRCh37/hg19	21:36259230_36259230	Reverse	G	-	Frameshift	NM_001754.4	c.261del	p.(G87fs)
RUNX1	GRCh37/hg19	21:36259223_36259223	Reverse	C	T	Missense	NM_001754.4	c.268G>A	p.(V90M)
RUNX1	GRCh37/hg19	21:36259199_36259199	Reverse	G	-	Frameshift	NM_001754.4	c.292del	p.(L98fs)	COSV55867617	COSM24719
RUNX1	GRCh37/hg19	21:36259198_36259198	Reverse	A	G	Missense	NM_001754.4	c.293T>C	p.(L98P)
RUNX1	GRCh37/hg19	21:36259195_36259195	Reverse	C	T	Missense	NM_001754.4	c.296G>A	p.(C99Y)	COSV55881974	COSM1180471
RUNX1	GRCh37/hg19	21:36259192_36259192	Reverse	G	A	Missense	NM_001754.4	c.299C>T	p.(S100F)	COSV55868630	COSM42100
RUNX1	GRCh37/hg19	21:36259186_36259186	Reverse	A	T	Missense	NM_001754.4	c.305T>A	p.(L102Q)
RUNX1	GRCh37/hg19	21:36259186_36259186	Reverse	A	G	Missense	NM_001754.4	c.305T>C	p.(L102P)
RUNX1	GRCh37/hg19	21:36259184_36259184	Reverse	G	C	Missense	NM_001754.4	c.307C>G	p.(P103A)
RUNX1	GRCh37/hg19	21:36259175_36259175	Reverse	A	T	Missense	NM_001754.4	c.316T>A	p.(W106R)
RUNX1	GRCh37/hg19	21:36259172_36259172	Reverse	G	T	Missense	NM_001754.4	c.319C>A	p.(R107S)	COSV55885443	COSM5945653
RUNX1	GRCh37/hg19	21:36259172_36259172	Reverse	G	C	Missense	NM_001754.4	c.319C>G	p.(R107G)
RUNX1	GRCh37/hg19	21:36259172_36259172	Reverse	G	A	Missense	NM_001754.4	c.319C>T	p.(R107C)	COSV55866866	COSM24736
RUNX1	GRCh37/hg19	21:36259171_36259171	Reverse	C	T	Missense	NM_001754.4	c.320G>A	p.(R107H)	COSV55867689	COSM36056
RUNX1	GRCh37/hg19	21:36259171_36259171	Reverse	C	A	Missense	NM_001754.4	c.320G>T	p.(R107L)	COSV100276589	COSM7669316
RUNX1	GRCh37/hg19	21:36259162_36259165	Reverse	TTGT	-	Frameshift	NM_001754.4	c.326_329del	p.(D109fs)
RUNX1	GRCh37/hg19	21:36259162_36259162	Reverse	T	A	Missense	NM_001754.4	c.329A>T	p.(K110M)
RUNX1	GRCh37/hg19	21:36259160_36259160	Reverse	T	G	Missense	NM_001754.4	c.331A>C	p.(T111P)
RUNX1	GRCh37/hg19	21:36259159_36259159	Reverse	G	T	Missense	NM_001754.4	c.332C>A	p.(T111N)	COSV55879335	COSM42101
RUNX1	GRCh37/hg19	21:36259156_36259156	Reverse	A	T	Missense	NM_001754.4	c.335T>A	p.(L112Q)	COSV55883867	COSM4385191
RUNX1	GRCh37/hg19	21:36259153_36259154	Reverse	-	C	Frameshift	NM_001754.4	c.337_338ins	p.(P113fs)
RUNX1	GRCh37/hg19	21:36259153_36259153	Reverse	G	A	Missense	NM_001754.4	c.338C>T	p.(P113L)	COSV55867710	COSM42103
RUNX1	GRCh37/hg19	21:36259149_36259152	Reverse	-	GATG	Frameshift	NM_001754.4	c.339_342dup	p.(A115fs)
RUNX1	GRCh37/hg19	21:36259145_36259147	Reverse	AAG	-	In frame	NM_001754.4	c.344_346del	p.(A115_F116delinsV)
RUNX1	GRCh37/hg19	21:36259144_36259144	Reverse	A	-	Frameshift	NM_001754.4	c.347del	p.(F116fs)	COSV55869734	COSM5879776
RUNX1	GRCh37/hg19	21:36259141_36259141	Reverse	T	C	Missense	NM_001754.4	c.350A>G	p.(K117R)
RUNX1	GRCh37/hg19	21:36259139_36259139	Reverse	C	A	Splicing	NM_001754.4	c.351+1G>T	p.(?)	COSV55897469	COSM6906782
RUNX1	GRCh37/hg19	21:36259140_36259140	Reverse	C	A	Missense	NM_001754.4	c.351G>T	p.(K117N)
RUNX1	GRCh37/hg19	21:36252998_36252998	Reverse	C	T	Missense	NM_001754.4	c.364G>A	p.(G122R)
RUNX1	GRCh37/hg19	21:36252994_36252995	Reverse	-	CC	Frameshift	NM_001754.4	c.366_367dup	p.(D123fs)	COSV55868029	COSM1318809
RUNX1	GRCh37/hg19	21:36252991_36252992	Reverse	-	C	Frameshift	NM_001754.4	c.370_371ins	p.(V124fs)
RUNX1	GRCh37/hg19	21:36252989_36252989	Reverse	G	T	Missense	NM_001754.4	c.373C>A	p.(P125T)
RUNX1	GRCh37/hg19	21:36252982_36252982	Reverse	C	A	Missense	NM_001754.4	c.380G>T	p.(G127V)
RUNX1	GRCh37/hg19	21:36252980_36252980	Reverse	T	A	Missense	NM_001754.4	c.382A>T	p.(T128S)
RUNX1	GRCh37/hg19	21:36252979_36252979	Reverse	G	T	Missense	NM_001754.4	c.383C>A	p.(T128N)
RUNX1	GRCh37/hg19	21:36252979_36252979	Reverse	G	A	Missense	NM_001754.4	c.383C>T	p.(T128I)
RUNX1	GRCh37/hg19	21:36252974_36252974	Reverse	C	A	Missense	NM_001754.4	c.388G>T	p.(V130F)
RUNX1	GRCh37/hg19	21:36252973_36252973	Reverse	A	C	Missense	NM_001754.4	c.389T>G	p.(V130G)
RUNX1	GRCh37/hg19	21:36252971_36252972	Reverse	-	TGGGGTGA	Frameshift	NM_001754.4	c.390_391ins	p.(T131fs)
RUNX1	GRCh37/hg19	21:36252962_36252962	Reverse	C	T	Missense	NM_001754.4	c.400G>A	p.(A134T)
RUNX1	GRCh37/hg19	21:36252958_36252958	Reverse	C	T	Missense	NM_001754.4	c.404G>A	p.(G135D)	COSV55875750	COSM444420
RUNX1	GRCh37/hg19	21:36252947_36252947	Reverse	T	C	Missense	NM_001754.4	c.415A>G	p.(N139D)
RUNX1	GRCh37/hg19	21:36252941_36252942	Reverse	-	TC	Frameshift	NM_001754.4	c.420_421ins	p.(Y140fs)
RUNX1	GRCh37/hg19	21:36252942_36252942	Reverse	G	C	Nonsense	NM_001754.4	c.420C>G	p.(Y140*)
RUNX1	GRCh37/hg19	21:36252941_36252941	Reverse	A	G	Missense	NM_001754.4	c.421T>C	p.(S141P)	COSV55876424	COSM1180465
RUNX1	GRCh37/hg19	21:36252940_36252940	Reverse	G	T	Nonsense	NM_001754.4	c.422C>A	p.(S141*)	COSV55867703	COSM25125
RUNX1	GRCh37/hg19	21:36252940_36252940	Reverse	G	A	Missense	NM_001754.4	c.422C>T	p.(S141L)	COSV55867675	COSM24737
RUNX1	GRCh37/hg19	21:36252938_36252939	Reverse	-	AT	Frameshift	NM_001754.4	c.423_424ins	p.(S141fs)
RUNX1	GRCh37/hg19	21:36252938_36252938	Reverse	C	T	Missense	NM_001754.4	c.424G>A	p.(A142T)
RUNX1	GRCh37/hg19	21:36252936_36252937	Reverse	-	CCGAGTTAAGTGGA	Frameshift	NM_001754.4	c.425_426ins	p.(A142fs)
RUNX1	GRCh37/hg19	21:36252937_36252937	Reverse	G	T	Missense	NM_001754.4	c.425C>A	p.(A142D)	COSV55881803	COSM4775005
RUNX1	GRCh37/hg19	21:36252931_36252931	Reverse	A	G	Missense	NM_001754.4	c.431T>C	p.(L144P)	COSV55866716	COSM24752
RUNX1	GRCh37/hg19	21:36252928_36252928	Reverse	C	T	Missense	NM_001754.4	c.434G>A	p.(R145K)
RUNX1	GRCh37/hg19	21:36252925_36252927	Reverse	TTT	-	In frame	NM_001754.4	c.435_437del	p.(R145_N146del)
RUNX1	GRCh37/hg19	21:36252925_36252926	Reverse	TT	-	Frameshift	NM_001754.4	c.436_437del	p.(N146fs)
RUNX1	GRCh37/hg19	21:36252910_36252910	Reverse	A	T	Missense	NM_001754.4	c.452T>A	p.(M151K)
RUNX1	GRCh37/hg19	21:36252905_36252906	Reverse	-	AA	Frameshift	NM_001754.4	c.456_457insTT	p.(N153fs)
RUNX1	GRCh37/hg19	21:36252901_36252901	Reverse	T	G	Missense	NM_001754.4	c.461A>C	p.(Q154P)	COSV55890256	COSM6933943
RUNX1	GRCh37/hg19	21:36252895_36252895	Reverse	G	T	Missense	NM_001754.4	c.467C>A	p.(A156E)
RUNX1	GRCh37/hg19	21:36252890_36252890	Reverse	A	T	Missense	NM_001754.4	c.472T>A	p.(F158I)	COSV55891302	COSM5879748
RUNX1	GRCh37/hg19	21:36252888_36252888	Reverse	A	-	Frameshift	NM_001754.4	c.474del	p.(F158fs)	COSV55884417	COSM1724994
RUNX1	GRCh37/hg19	21:36252885_36252886	Reverse	A	-	Frameshift	NM_001754.4	c.476del	p.(N159fs)
RUNX1	GRCh37/hg19	21:36252884_36252884	Reverse	C	T	Missense	NM_001754.4	c.478G>A	p.(D160N)
RUNX1	GRCh37/hg19	21:36252880_36252880	Reverse	A	T	Missense	NM_001754.4	c.482T>A	p.(L161H)
RUNX1	GRCh37/hg19	21:36252880_36252880	Reverse	A	C	Missense	NM_001754.4	c.482T>G	p.(L161R)
RUNX1	GRCh37/hg19	21:36252878_36252878	Reverse	T	C	Missense	NM_001754.4	c.484A>G	p.(R162G)	COSV55867213	COSM24718
RUNX1	GRCh37/hg19	21:36252878_36252878	Reverse	T	A	Missense	NM_001754.4	c.484A>T	p.(R162W)
RUNX1	GRCh37/hg19	21:36252877_36252877	Reverse	C	T	Missense	NM_001754.4	c.485G>A	p.(R162K)	COSV55868310	COSM96546
RUNX1	GRCh37/hg19	21:36252877_36252877	Reverse	C	G	Missense	NM_001754.4	c.485G>C	p.(R162K)
RUNX1	GRCh37/hg19	21:36252875_36252875	Reverse	A	G	Missense	NM_001754.4	c.487T>C	p.(F163L)	COSV55893849	COSM6907962
RUNX1	GRCh37/hg19	21:36252874_36252874	Reverse	A	G	Missense	NM_001754.4	c.488T>C	p.(F163S)
RUNX1	GRCh37/hg19	21:36252869_36252869	Reverse	C	T	Missense	NM_001754.4	c.493G>A	p.(G165S)	COSV55869928	COSM1180474
RUNX1	GRCh37/hg19	21:36252868_36252868	Reverse	C	T	Missense	NM_001754.4	c.494G>A	p.(G165D)	COSV55874921	COSM24798
RUNX1	GRCh37/hg19	21:36252866_36252867	Reverse	-	CC	Frameshift	NM_001754.4	c.495_496ins	p.(G165fs)
RUNX1	GRCh37/hg19	21:36252866_36252866	Reverse	G	C	Missense	NM_001754.4	c.496C>G	p.(R166G)	COSV55867075	COSM24742
RUNX1	GRCh37/hg19	21:36252866_36252866	Reverse	G	A	Nonsense	NM_001754.4	c.496C>T	p.(R166*)	COSV55866510	COSM24769
RUNX1	GRCh37/hg19	21:36252865_36252865	Reverse	C	T	Missense	NM_001754.4	c.497G>A	p.(R166Q)	COSV55867644	COSM36055
RUNX1	GRCh37/hg19	21:36252863_36252864	Reverse	-	CGCC	Frameshift	NM_001754.4	c.498_499ins	p.(R166fs)
RUNX1	GRCh37/hg19	21:36252861_36252861	Reverse	-	A	Frameshift	NM_001754.4	c.501dup	p.(S167fs)
RUNX1	GRCh37/hg19	21:36252861_36252861	Reverse	A	T	Missense	NM_001754.4	c.501T>A	p.(S167R)	COSV55896009	COSM1318811
RUNX1	GRCh37/hg19	21:36252852_36252852	Reverse	A	G	Splicing	NM_001754.4	c.508+2T>C	p.(?)	COSV55875549	COSM5879724
RUNX1	GRCh37/hg19	21:36231876_36231876	Reverse	C	G	Splicing	NM_001754.4	c.509-1G>C	p.(?)
RUNX1	GRCh37/hg19	21:36231875_36231875	Reverse	C	T	Missense	NM_001754.4	c.509G>A	p.(G170E)
RUNX1	GRCh37/hg19	21:36231860_36231860	Reverse	A	-	Frameshift	NM_001754.4	c.524del	p.(L175fs)
RUNX1	GRCh37/hg19	21:36231860_36231860	Reverse	A	G	Missense	NM_001754.4	c.524T>C	p.(L175P)	COSV55875335	COSM96548
RUNX1	GRCh37/hg19	21:36231858_36231859	Reverse	-	AGAGTGAA	Frameshift	NM_001754.4	c.525_526ins	p.(L175fs)
RUNX1	GRCh37/hg19	21:36231854_36231854	Reverse	A	T	Missense	NM_001754.4	c.530T>A	p.(I177N)
RUNX1	GRCh37/hg19	21:36231850_36231851	Reverse	-	TG	Frameshift	NM_001754.4	c.533_534ins	p.(T178fs)
RUNX1	GRCh37/hg19	21:36231833_36231834	Reverse	-	T	Frameshift	NM_001754.4	c.550_551ins	p.(P184fs)
RUNX1	GRCh37/hg19	21:36231830_36231830	Reverse	T	A	Missense	NM_001754.4	c.554A>T	p.(Q185L)
RUNX1	GRCh37/hg19	21:36231804_36231804	Reverse	T	C	Missense	NM_001754.4	c.580A>G	p.(K194E)
RUNX1	GRCh37/hg19	21:36231802_36231802	Reverse	T	A	Missense	NM_001754.4	c.582A>T	p.(K194N)	COSV55877566	COSM6908351
RUNX1	GRCh37/hg19	21:36231797_36231797	Reverse	G	C	Missense	NM_001754.4	c.587C>G	p.(T196R)	COSV55887505	COSM5879714
RUNX1	GRCh37/hg19	21:36231792_36231792	Reverse	C	T	Missense	NM_001754.4	c.592G>A	p.(D198N)	COSV55868860	COSM24721
RUNX1	GRCh37/hg19	21:36231791_36231791	Reverse	T	C	Missense	NM_001754.4	c.593A>G	p.(D198G)	COSV55867088	COSM24799
RUNX1	GRCh37/hg19	21:36231791_36231791	Reverse	T	A	Missense	NM_001754.4	c.593A>T	p.(D198V)	COSV55868325	COSM36059
RUNX1	GRCh37/hg19	21:36231790_36231790	Reverse	A	T	Missense	NM_001754.4	c.594T>A	p.(D198E)
RUNX1	GRCh37/hg19	21:36231788_36231788	Reverse	C	T	Missense	NM_001754.4	c.596G>A	p.(G199E)
RUNX1	GRCh37/hg19	21:36231783_36231783	Reverse	G	A	Nonsense	NM_001754.4	c.601C>T	p.(R201*)	COSV55866784	COSM24771
RUNX1	GRCh37/hg19	21:36231782_36231782	Reverse	C	T	Missense	NM_001754.4	c.602G>A	p.(R201Q)	COSV55867719	COSM24805
RUNX1	GRCh37/hg19	21:36231774_36231774	Reverse	G	A	Nonsense	NM_001754.4	c.610C>T	p.(R204*)	COSV55866185	COSM25124
RUNX1	GRCh37/hg19	21:36231773_36231773	Reverse	C	T	Missense	NM_001754.4	c.611G>A	p.(R204Q)	COSV55866469	COSM24731
RUNX1	GRCh37/hg19	21:36231769_36231770	Reverse	AC	-	Splicing	NM_001754.4	c.613+1_613+2del	p.(?)
RUNX1	GRCh37/hg19	21:36231770_36231770	Reverse	C	T	Splicing	NM_001754.4	c.613+1G>A	p.(?)
RUNX1	GRCh37/hg19	21:36206899_36206899	Reverse	C	T	Splicing	NM_001754.4	c.614-1G>A	p.(?)
RUNX1	GRCh37/hg19	21:36206893_36206893	Reverse	G	A	Missense	NM_001754.4	c.619C>T	p.(R207W)	COSV55897170	COSM6908268
RUNX1	GRCh37/hg19	21:36206886_36206892	Reverse	TTCTGCC	-	Frameshift	NM_001754.4	c.620_626del	p.(R207fs)
RUNX1	GRCh37/hg19	21:36206892_36206892	Reverse	C	T	Missense	NM_001754.4	c.620G>A	p.(R207Q)	COSV55884643	COSM2844333
RUNX1	GRCh37/hg19	21:36206891_36206891	Reverse	C	-	Frameshift	NM_001754.4	c.621del	p.(E208fs)
RUNX1	GRCh37/hg19	21:36206890_36206890	Reverse	G	A	Nonsense	NM_001754.4	c.622C>T	p.(Q208*)	COSV55873938	COSM96545
RUNX1	GRCh37/hg19	21:36206849_36206850	Reverse	-	AA	Frameshift	NM_001754.4	c.663_664dup	p.(S222fs)
RUNX1	GRCh37/hg19	21:36206848_36206849	Reverse	-	GAAAA	Frameshift	NM_001754.4	c.664_665ins	p.(S222fs)
RUNX1	GRCh37/hg19	21:36206835_36206836	Reverse	-	CCG	In frame	NM_001754.4	c.677_678ins	p.(S226_E227ins1)
RUNX1	GRCh37/hg19	21:36206834_36206835	Reverse	-	AG	Frameshift	NM_001754.4	c.678_679ins	p.(S226fs)
RUNX1	GRCh37/hg19	21:36206818_36206818	Reverse	G	A	Missense	NM_001754.4	c.694C>T	p.(R232W)	COSV55867793	COSM96514
RUNX1	GRCh37/hg19	21:36206817_36206817	Reverse	C	A	Missense	NM_001754.4	c.695G>T	p.(R232L)	COSV55867388	COSM1030460
RUNX1	GRCh37/hg19	21:36206796_36206796	Reverse	T	A	Missense	NM_001754.4	c.715A>T	p.(S239C)
RUNX1	GRCh37/hg19	21:36206787_36206787	Reverse	G	-	Frameshift	NM_001754.4	c.724del	p.(H242fs)
RUNX1	GRCh37/hg19	21:36206778_36206782	Reverse	-	GGGCT	Frameshift	NM_001754.4	c.729_733dup	p.(P245fs)
RUNX1	GRCh37/hg19	21:36206776_36206776	Reverse	-	C	Frameshift	NM_001754.4	c.735dupC	p.(T246fs)	COSV55866580	COSM1483924
RUNX1	GRCh37/hg19	21:36206768_36206769	Reverse	-	TGGGCGTGGG	Frameshift	NM_001754.4	c.743_744ins	p.(N248fs)
RUNX1	GRCh37/hg19	21:36206762_36206763	Reverse	-	GC	Frameshift	NM_001754.4	c.749_750ins	p.(R250fs)
RUNX1	GRCh37/hg19	21:36206716_36206716	Reverse	G	A	Nonsense	NM_001754.4	c.796C>T	p.(Q266*)	COSV55873431	COSM42111
RUNX1	GRCh37/hg19	21:36206709_36206710	Reverse	-	C	Frameshift	NM_001754.4	c.802_803ins	p.(M267fs)
RUNX1	GRCh37/hg19	21:36171760_36171760	Reverse	C	A	Splicing	NM_001754.4	c.806-1G>T	p.(?)	COSV55866485	COSM5945431
RUNX1	GRCh37/hg19	21:36171745_36171745	Reverse	G	A	Nonsense	NM_001754.4	c.820C>T	p.(Q274*)
RUNX1	GRCh37/hg19	21:36171727_36171727	Reverse	A	-	Frameshift	NM_001754.4	c.838del	p.(S280fs)
RUNX1	GRCh37/hg19	21:36171722_36171722	Reverse	G	T	Nonsense	NM_001754.4	c.843C>A	p.(Y281*)	COSV100277912	COSM7412764
RUNX1	GRCh37/hg19	21:36171720_36171720	Reverse	A	-	Frameshift	NM_001754.4	c.845del	p.(D282fs)
RUNX1	GRCh37/hg19	21:36171718_36171718	Reverse	G	A	Nonsense	NM_001754.4	c.847C>T	p.(Q283*)	COSV55882500	COSM6933514
RUNX1	GRCh37/hg19	21:36171709_36171709	Reverse	G	A	Nonsense	NM_001754.4	c.856C>T	p.(Q286*)	COSV55869697	COSM5879699
RUNX1	GRCh37/hg19	21:36171697_36171698	Reverse	-	A	Frameshift	NM_001754.4	c.867_868ins	p.(G289fs)
RUNX1	GRCh37/hg19	21:36171685_36171686	Reverse	GA	-	Frameshift	NM_001754.4	c.879_880del	p.(S293fs)
RUNX1	GRCh37/hg19	21:36171685_36171685	Reverse	-	A	Frameshift	NM_001754.4	c.879dup	p.(S293fs)
RUNX1	GRCh37/hg19	21:36171609_36171669	Reverse	-	CTGGAAAGTTCTGCAGAGAGGGTTGTCATGCCGCTGGCACGTCCAGGTGAAATGGGCGTTG	Frameshift	NM_001754.4	c.896_956dup	p.(R320fs)
RUNX1	GRCh37/hg19	21:36171623_36171624	Reverse	AG	-	Frameshift	NM_001754.4	c.941_942del	p.(S314fs)	COSV55866573	COSM24779
RUNX1	GRCh37/hg19	21:36171623_36171624	Reverse	-	A	Frameshift	NM_001754.4	c.941_942ins	p.(S314fs)
RUNX1	GRCh37/hg19	21:36171619_36171619	Reverse	-	C	Frameshift	NM_001754.4	c.946dup	p.(Q316fs)
RUNX1	GRCh37/hg19	21:36171613_36171614	Reverse	AA	-	Frameshift	NM_001754.4	c.951_952del	p.(L317fs)
RUNX1	GRCh37/hg19	21:36171613_36171613	Reverse	-	A	Frameshift	NM_001754.4	c.952dup	p.(S318fs)	COSV55876325	COSM26021
RUNX1	GRCh37/hg19	21:36171611_36171612	Reverse	-	A	Frameshift	NM_001754.4	c.953_954ins	p.(S318fs)
RUNX1	GRCh37/hg19	21:36171607_36171607	Reverse	G	A	Nonsense	NM_001754.4	c.958C>T	p.(R320*)	COSV55867803	COSM41699
RUNX1	GRCh37/hg19	21:36171600_36171601	Reverse	GA	-	Frameshift	NM_001754.4	c.964_965del	p.(S322fs)	COSV55890935	COSM26017
RUNX1	GRCh37/hg19	21:36171600_36171600	Reverse	G	C	Nonsense	NM_001754.4	c.965C>G	p.(S322*)	COSV55874276	COSM1644968
RUNX1	GRCh37/hg19	21:36171593_36171596	Reverse	CTTA	-	Splicing	NM_001754.4	c.967+5_967+2del	p.(?)
RUNX1	GRCh37/hg19	21:36259395_36259395	Reverse	T	C	Splicing	NM_001754.4	c.98-2A>G	p.(?)	COSV55886202	COSM5879800
SETBP1	GRCh37/hg19	18:42530327_42530327	Forward	A	G	Missense	NM_015559.2	c.1022A>G	p.(D341G)
SETBP1	GRCh37/hg19	18:42530515_42530515	Forward	A	G	Missense	NM_015559.2	c.1210A>G	p.(I404V)
SETBP1	GRCh37/hg19	18:42531877_42531877	Forward	G	A	Missense	NM_015559.2	c.2572G>A	p.(E858K)	COSV56312188	COSM1717367
SETBP1	GRCh37/hg19	18:42531906_42531906	Forward	C	G	Missense	NM_015559.2	c.2601C>G	p.(S867R)
SETBP1	GRCh37/hg19	18:42531907_42531907	Forward	G	A	Missense	NM_015559.2	c.2602G>A	p.(D868N)	COSV56311800	COSM1318400
SETBP1	GRCh37/hg19	18:42531908_42531908	Forward	A	G	Missense	NM_015559.2	c.2603A>G	p.(D868G)	COSV56324598	COSM6498427
SETBP1	GRCh37/hg19	18:42531913_42531913	Forward	G	A	Missense	NM_015559.2	c.2608G>A	p.(G870S)	COSV56311834	COSM1234973
SETBP1	GRCh37/hg19	18:42531917_42531917	Forward	T	C	Missense	NM_015559.2	c.2612T>C	p.(I871T)	COSV56312714	COSM1685364
SETBP1	GRCh37/hg19	18:42531919_42531919	Forward	G	A	Missense	NM_015559.2	c.2614G>A	p.(G872R)	COSV99955298	COSM7412768
SETBP1	GRCh37/hg19	18:42532604_42532604	Forward	A	G	Missense	NM_015559.2	c.3299A>G	p.(H1100R)	COSV56316974	COSM6834759
SETBP1	GRCh37/hg19	18:42533035_42533035	Forward	C	T	Nonsense	NM_015559.2	c.3730C>T	p.(Q1244*)
SETBP1	GRCh37/hg19	18:42533245_42533245	Forward	A	G	Missense	NM_015559.2	c.3940A>G	p.(I1314V)
SETBP1	GRCh37/hg19	18:42533261_42533261	Forward	T	C	Missense	NM_015559.2	c.3956T>C	p.(M1319T)
SETBP1	GRCh37/hg19	18:42530225_42530225	Forward	A	G	Missense	NM_015559.2	c.920A>G	p.(E307G)
SF3B1	GRCh37/hg19	2:198270091_198270091	Reverse	C	T	Missense	NM_012433.2	c.1345G>A	p.(E449K)
SF3B1	GRCh37/hg19	2:198267713_198267713	Reverse	G	A	Missense	NM_012433.2	c.1766C>T	p.(A589V)
SF3B1	GRCh37/hg19	2:198267705_198267705	Reverse	C	T	Missense	NM_012433.2	c.1774G>A	p.(E592K)	COSV59209176	COSM132936
SF3B1	GRCh37/hg19	2:198267492_198267492	Reverse	T	A	Missense	NM_012433.2	c.1865A>T	p.(E622V)	COSV59227898	COSM1159839
SF3B1	GRCh37/hg19	2:198267491_198267491	Reverse	C	G	Missense	NM_012433.2	c.1866G>C	p.(E622D)	COSV59205621	COSM132938
SF3B1	GRCh37/hg19	2:198267491_198267491	Reverse	C	A	Missense	NM_012433.2	c.1866G>T	p.(E622D)	COSV59206479	COSM110693
SF3B1	GRCh37/hg19	2:198267489_198267489	Reverse	T	C	Missense	NM_012433.2	c.1868A>G	p.(Y623C)	COSV59209489	COSM131558
SF3B1	GRCh37/hg19	2:198267484_198267484	Reverse	G	T	Missense	NM_012433.2	c.1873C>A	p.(R625S)	COSV59228873	COSM1658998
SF3B1	GRCh37/hg19	2:198267484_198267484	Reverse	G	A	Missense	NM_012433.2	c.1873C>T	p.(R625C)	COSV59205859	COSM110696
SF3B1	GRCh37/hg19	2:198267483_198267483	Reverse	C	A	Missense	NM_012433.2	c.1874G>T	p.(R625L)	COSV59206122	COSM110695
SF3B1	GRCh37/hg19	2:198267481_198267481	Reverse	T	C	Missense	NM_012433.2	c.1876A>G	p.(N626D)	COSV59206442	COSM131555
SF3B1	GRCh37/hg19	2:198267385_198267385	Reverse	A	C	Missense	NM_012433.2	c.1972T>G	p.(W658G)		COSM4770055
SF3B1	GRCh37/hg19	2:198267373_198267373	Reverse	G	C	Missense	NM_012433.2	c.1984C>G	p.(H662D)	COSV59206456	COSM131560
SF3B1	GRCh37/hg19	2:198267373_198267373	Reverse	G	A	Missense	NM_012433.2	c.1984C>T	p.(H662Y)	COSV59217229	COSM5944994
SF3B1	GRCh37/hg19	2:198267371_198267371	Reverse	G	T	Missense	NM_012433.2	c.1986C>A	p.(H662Q)	COSV59205547	COSM130416
SF3B1	GRCh37/hg19	2:198267371_198267371	Reverse	G	C	Missense	NM_012433.2	c.1986C>G	p.(H662Q)	COSV59208501	COSM110692
SF3B1	GRCh37/hg19	2:198267369_198267369	Reverse	G	A	Missense	NM_012433.2	c.1988C>T	p.(T663I)	COSV59206194	COSM145921
SF3B1	GRCh37/hg19	2:198267361_198267361	Reverse	T	G	Missense	NM_012433.2	c.1996A>C	p.(K666Q)	COSV59206856	COSM132950
SF3B1	GRCh37/hg19	2:198267361_198267361	Reverse	T	C	Missense	NM_012433.2	c.1996A>G	p.(K666E)	COSV59206172	COSM110694
SF3B1	GRCh37/hg19	2:198267360_198267360	Reverse	T	G	Missense	NM_012433.2	c.1997A>C	p.(K666T)	COSV59207657	COSM131556
SF3B1	GRCh37/hg19	2:198267360_198267360	Reverse	T	C	Missense	NM_012433.2	c.1997A>G	p.(K666R)	COSV59206062	COSM131553
SF3B1	GRCh37/hg19	2:198267360_198267360	Reverse	T	A	Missense	NM_012433.2	c.1997A>T	p.(K666M)	COSV59205833	COSM110698
SF3B1	GRCh37/hg19	2:198267359_198267359	Reverse	C	G	Missense	NM_012433.2	c.1998G>C	p.(K666N)	COSV59205777	COSM132937
SF3B1	GRCh37/hg19	2:198267359_198267359	Reverse	C	A	Missense	NM_012433.2	c.1998G>T	p.(K666N)	COSV59205799	COSM131557
SF3B1	GRCh37/hg19	2:198266834_198266834	Reverse	T	C	Missense	NM_012433.2	c.2098A>G	p.(K700E)	COSV59205318	COSM84677
SF3B1	GRCh37/hg19	2:198266831_198266831	Reverse	C	A	Missense	NM_012433.2	c.2101G>T	p.(V701F)	COSV59206944	COSM130408
SF3B1	GRCh37/hg19	2:198266825_198266828	Reverse	TCCG	C	Frameshift	NM_012433.2	c.2104_2107delinsG	p.(R702fs)
SF3B1	GRCh37/hg19	2:198266822_198266822	Reverse	T	A	Missense	NM_012433.2	c.2110A>T	p.(I704F)	COSV59206962	COSM1159840
SF3B1	GRCh37/hg19	2:198266719_198266719	Reverse	T	G	Missense	NM_012433.2	c.2213A>C	p.(His738Pro)
SF3B1	GRCh37/hg19	2:198266713_198266713	Reverse	C	T	Missense	NM_012433.2	c.2219G>A	p.(G740E)	COSV59205460	COSM133120
SF3B1	GRCh37/hg19	2:198266711_198266711,	Reverse	T	C	Missense	NM_012433.2	c.2221A>G	p.(K741E)	COSV59207072	COSM5419581
SF3B1	GRCh37/hg19	2:198266611_198266611	Reverse	C	T	Missense	NM_012433.2	c.2225G>A	p.(G742D)	COSV59205440	COSM145923
SF3B1	GRCh37/hg19	2:198266606_198266606	Reverse	C	G	Missense	NM_012433.2	c.2230G>C	p.(A744P)	COSV59215197	COSM4383628
SF3B1	GRCh37/hg19	2:198266494_198266494	Reverse	T	C	Missense	NM_012433.2	c.2342A>G	p.(D781G)	COSV59210956	COSM131554
SF3B1	GRCh37/hg19	2:198266493_198266493	Reverse	A	T	Missense	NM_012433.2	c.2343T>A	p.(D781E)	COSV59222399	COSM442066
SF3B1	GRCh37/hg19	2:198266489_198266489	Reverse	C	T	Missense	NM_012433.2	c.2347G>A	p.(E783K)	COSV59214615	COSM1651685
SF3B1	GRCh37/hg19	2:198266482_198266484	Reverse	TTC	-	In frame	NM_012433.2	c.2352_2354del	p.(M784_K785delinsI)	COSV59213844	COSM1272068
SF3B1	GRCh37/hg19	2:198265579_198265579	Reverse	C	T	Missense	NM_012433.2	c.2578G>A	p.(E860K)	COSV59207586	COSM4393332
SF3B1	GRCh37/hg19	2:198257104_198257104	Reverse	G	C	Missense	NM_012433.2	c.3838C>G	p.(L1280V)
SMC1A	GRCh37/hg19	X:53436413_53436413	Reverse	G	A	Missense	NM_006306.3	c.1276C>T	p.(R426W)	COSV59130478	COSM270197
SMC1A	GRCh37/hg19	X:53432009_53432009	Reverse	G	A	Missense	NM_006306.3	c.2131C>T	p.(R711W)	COSV59127821	COSM1123030
SMC1A	GRCh37/hg19	X:53432008_53432008	Reverse	C	T	Missense	NM_006306.3	c.2132G>A	p.(R711Q)	COSV59129751	COSM2968173
SMC1A	GRCh37/hg19	X:53432008_53432008	Reverse	C	A	Missense	NM_006306.3	c.2132G>T	p.(R711L)	COSV59132016	COSM292890
SMC1A	GRCh37/hg19	X:53442007_53442010	Reverse	GCTG	-	Frameshift	NM_006306.3	c.218_221del	p.(A74fs)
SMC1A	GRCh37/hg19	X:53441996_53441996	Reverse	C	G	Missense	NM_006306.3	c.232G>C	p.(A78P)
SMC1A	GRCh37/hg19	X:53426597_53426597	Reverse	T	A	Missense	NM_006306.3	c.2476A>T	p.(N826Y)
SMC1A	GRCh37/hg19	X:53426559_53426559	Reverse	C	T	Nonsense	NM_006306.3	c.2514G>A	p.(W838*)
SMC1A	GRCh37/hg19	X:53409515_53409515	Reverse	C	T	Missense	NM_006306.3	c.3197G>A	p.(R1066H)
SMC1A	GRCh37/hg19	X:53409199_53409199	Reverse	C	T	Missense	NM_006306.3	c.3391G>A	p.(G1131R)	COSV59130934	COSM5424162
SMC1A	GRCh37/hg19	X:53409187_53409187	Reverse	C	T	Missense	NM_006306.3	c.3403G>A	p.(V1135M)
SMC1A	GRCh37/hg19	X:53439980_53439980	Reverse	G	T	Missense	NM_006306.3	c.724C>A	p.(L242M)
SMC3	GRCh37/hg19	10:112335100_112335100	Forward	A	G	Missense	NM_005445.3	c.137A>G	p.(Q46R)
SMC3	GRCh37/hg19	10:112350173_112350173	Forward	A	T	Missense	NM_005445.3	c.1513A>T	p.(I505F)
SMC3	GRCh37/hg19	10:112350177_112350177	Forward	T	A	Nonsense	NM_005445.3	c.1517T>A	p.(L506*)
SMC3	GRCh37/hg19	10:112356174_112356174	Forward	G	C	Missense	NM_005445.3	c.1982G>C	p.(R661P)	COSV62423179	COSM6908470
SMC3	GRCh37/hg19	10:112356177_112356177	Forward	G	A	Missense	NM_005445.3	c.1985G>A	p.(G662D)	COSV62419573	COSM5879167
SMC3	GRCh37/hg19	10:112361437_112361437	Forward	A	T	Missense	NM_005445.3	c.2687A>T	p.(E896V)
SMC3	GRCh37/hg19	10:112361557_112361559	Forward	AAG	-	In frame	NM_005445.3	c.2807_2809del	p.(K936_E937del)
SMC3	GRCh37/hg19	10:112361642_112361642	Forward	G	-	Frameshift	NM_005445.3	c.2892del	p.(Q964fs)
SMC3	GRCh37/hg19	10:112361839_112361839	Forward	G	A	Missense	NM_005445.3	c.3008G>A	p.(R1003H)
SMC3	GRCh37/hg19	10:112361860_112361860	Forward	G	T	Missense	NM_005445.3	c.3029G>T	p.(G1010V)
SMC3	GRCh37/hg19	10:112361881_112361881	Forward	T	A	Missense	NM_005445.3	c.3050T>A	p.(L1017Q)
SMC3	GRCh37/hg19	10:112362290_112362290	Forward	T	C	Missense	NM_005445.3	c.3164T>C	p.(L1055S)
SMC3	GRCh37/hg19	10:112362689_112362689	Forward	A	T	Missense	NM_005445.3	c.3404A>T	p.(D1135V)
SMC3	GRCh37/hg19	10:112338388_112338388	Forward	A	G	Missense	NM_005445.3	c.353A>G	p.(K118R)
SMC3	GRCh37/hg19	10:112364030_112364031	Forward	-	T	Frameshift	NM_005445.3	c.3624_3625ins	p.(D1208fs)
SMC3	GRCh37/hg19	10:112338421_112338421	Forward	G	T	Missense	NM_005445.3	c.386G>T	p.(G129V)	COSV62421048	COSM7219003
SMC3	GRCh37/hg19	10:112340661_112340661	Forward	G	A	Splicing	NM_005445.3	c.430-1G>A	p.(?)	COSV62419087	COSM1963620
SRSF2	GRCh37/hg19	17:74733118_74733118	Reverse	T	G	Missense	NM_003016.4	c.125A>C	p.(D42A)
SRSF2	GRCh37/hg19	17:74733109_74733109	Reverse	A	G	Missense	NM_003016.4	c.134T>C	p.(I45T)
SRSF2	GRCh37/hg19	17:74733098_74733098	Reverse	G	T	Missense	NM_003016.4	c.145C>A	p.(R49S)
SRSF2	GRCh37/hg19	17:74733083_74733083	Reverse	A	G	Missense	NM_003016.4	c.160T>C	p.(S54P)
SRSF2	GRCh37/hg19	17:74733083_74733083	Reverse	A	C	Missense	NM_003016.4	c.160T>G	p.(S54A)
SRSF2	GRCh37/hg19	17:74733073_74733073	Reverse	A	T	Missense	NM_003016.4	c.170T>A	p.(F57Y)
SRSF2	GRCh37/hg19	17:74733053_74733053	Reverse	C	A	Missense	NM_003016.4	c.190G>T	p.(D64Y)
SRSF2	GRCh37/hg19	17:74733037_74733037	Reverse	T	G	Missense	NM_003016.4	c.206A>C	p.(E69A)
SRSF2	GRCh37/hg19	17:74733029_74733029	Reverse	T	C	Missense	NM_003016.4	c.214A>G	p.(M72V)
SRSF2	GRCh37/hg19	17:74733028_74733028	Reverse	A	C	Missense	NM_003016.4	c.215T>G	p.(M72R)
SRSF2	GRCh37/hg19	17:74733019_74733019	Reverse	A	C	Missense	NM_003016.4	c.224T>G	p.(M75R)
SRSF2	GRCh37/hg19	17:74733016_74733016	Reverse	T	G	Missense	NM_003016.4	c.227A>C	p.(D76A)
SRSF2	GRCh37/hg19	17:74732943_74732966	Reverse	GTGGTGTGAGTCCGGGGGGCGGCC	-	In frame	NM_003016.4	c.277_300del	p.(G93_H100del)
SRSF2	GRCh37/hg19	17:74732966_74732966	Reverse	C	T	Missense	NM_003016.4	c.277G>A	p.(G93S)
SRSF2	GRCh37/hg19	17:74732960_74732960	Reverse	G	T	Missense	NM_003016.4	c.283C>A	p.(P95T)	COSV57970203	COSM307353
SRSF2	GRCh37/hg19	17:74732960_74732960	Reverse	G	C	Missense	NM_003016.4	c.283C>G	p.(P95A)	COSV57970391	COSM307352
SRSF2	GRCh37/hg19	17:74732958_74732959	Reverse	-	GGC	In frame	NM_003016.4	c.284_285ins	p.(P95delinsRP)
SRSF2	GRCh37/hg19	17:74732936_74732959	Reverse	GGCGGCTGTGGTGTGAGTCCGGGG	-	In frame	NM_003016.4	c.284_307del	p.(P95_R102del)	COSV57969801	COSM146289
SRSF2	GRCh37/hg19	17:74732959_74732959	Reverse	G	T	Missense	NM_003016.4	c.284C>A	p.(P95H)	COSV57969816	COSM211029
SRSF2	GRCh37/hg19	17:74732959_74732959	Reverse	G	C	Missense	NM_003016.4	c.284C>G	p.(P95R)	COSV57969809	COSM211661
SRSF2	GRCh37/hg19	17:74732959_74732959	Reverse	G	A	Missense	NM_003016.4	c.284C>T	p.(P95L)	COSV57969830	COSM146288
SRSF2	GRCh37/hg19	17:74732956_74732956	Reverse	G	A	Missense	NM_003016.4	c.287C>T	p.(P96L)	COSV57973517	COSM5786507
SRSF2	GRCh37/hg19	17:74733204_74733204	Reverse	C	A	Missense	NM_003016.4	c.39G>T	p.(M13I)
SRSF2	GRCh37/hg19	17:74733197_74733197	Reverse	G	T	Missense	NM_003016.4	c.46C>A	p.(L16I)
SRSF2	GRCh37/hg19	17:74732424_74732425	Reverse	-	C	Frameshift	NM_003016.4	c.484_485ins	p.(K162fs)
SRSF2	GRCh37/hg19	17:74733191_74733191	Reverse	C	G	Missense	NM_003016.4	c.52G>C	p.(V18L)
SRSF2	GRCh37/hg19	17:74733173_74733173	Reverse	G	T	Missense	NM_003016.4	c.70C>A	p.(R24S)
SRSF2	GRCh37/hg19	17:74733166_74733166	Reverse	G	T	Nonsense	NM_003016.4	c.77C>A	p.(S26*)	COSV57974905	COSM6021677
SRSF2	GRCh37/hg19	17:74733161_74733161	Reverse	C	A	Missense	NM_003016.4	c.82G>T	p.(D28Y)
STAG2	GRCh37/hg19	X:123184146_123184164	Forward	TATGCATGATAAGGTAAG	-	In frame	NM_006603.4	c.1005_1017del	p.(T335_K339del)
STAG2	GRCh37/hg19	X:123184970_123184970	Forward	G	A	Splicing	NM_006603.4	c.1018-1G>A	p.(?)	COSV54364244	COSM1757261
STAG2	GRCh37/hg19	X:123185050_123185050	Forward	T	-	Frameshift	NM_006603.4	c.1097del	p.(L366fs)
STAG2	GRCh37/hg19	X:123185163_123185163	Forward	A	T	Splicing	NM_006603.4	c.1117-2A>T	p.(?)
STAG2	GRCh37/hg19	X:123185195_123185195	Forward	G	T	Nonsense	NM_006603.4	c.1147G>T	p.(E383*)	COSV54354952	COSM1682864
STAG2	GRCh37/hg19	X:123185235_123185235	Forward	T	-	Frameshift	NM_006603.4	c.1187del	p.(L396fs)
STAG2	GRCh37/hg19	X:123189977_123189977	Forward	G	A	Splicing	NM_006603.4	c.1197-1G>A	p.(?)
STAG2	GRCh37/hg19	X:123190066_123190066	Forward	G	T	Nonsense	NM_006603.4	c.1285G>T	p.(G429*)
STAG2	GRCh37/hg19	X:123191805_123191805	Forward	T	-	Frameshift	NM_006603.4	c.1394del	p.(V465fs)
STAG2	GRCh37/hg19	X:123191828_123191831	Forward	GTTA	-	Splicing	NM_006603.4	c.1416+2_1416+4del	p.(?)
STAG2	GRCh37/hg19	X:123195088_123195088	Forward	-	A	Frameshift	NM_006603.4	c.1431dup	p.(A477fs)
STAG2	GRCh37/hg19	X:123195091_123195098	Forward	ATACCTTG	-	Frameshift	NM_006603.4	c.1434_1441del	p.(A478fs)
STAG2	GRCh37/hg19	X:123195112_123195112	Forward	G	A	Nonsense	NM_006603.4	c.1455G>A	p.(W485*)	COSV54368367	COSM4169829
STAG2	GRCh37/hg19	X:123164836_123164836	Forward	-	C	Frameshift	NM_006603.4	c.149dup	p.(G49fs)
STAG2	GRCh37/hg19	X:123195167_123195167	Forward	G	T	Nonsense	NM_006603.4	c.1510G>T	p.(E504*)
STAG2	GRCh37/hg19	X:123195620_123195620	Forward	-	CA	Splicing	NM_006603.4	c.1535-1_1535ins	p.(?)
STAG2	GRCh37/hg19	X:123195651_123195652	Forward	-	ATA	In frame	NM_006603.4	c.1565_1566ins	p.(I522delinsIY)
STAG2	GRCh37/hg19	X:123195666_123195667	Forward	-	T	Frameshift	NM_006603.4	c.1580_1581ins	p.(C527fs)
STAG2	GRCh37/hg19	X:123164849_123164850	Forward	-	A	Frameshift	NM_006603.4	c.162_163ins	p.(G54fs)
STAG2	GRCh37/hg19	X:123196757_123196759	Forward	-	CCGGGC	In frame	NM_006603.4	c.1644_1645ins	p.(L548delinsLPG)
STAG2	GRCh37/hg19	X:123196758_123196758	Forward	-	A	Frameshift	NM_006603.4	c.1645dup	p.(T549fs)	COSV54362584	COSM6936362
STAG2	GRCh37/hg19	X:123196977_123196978	Forward	-	G	Frameshift	NM_006603.4	c.1743_1744ins	p.(D581fs)
STAG2	GRCh37/hg19	X:123197011_123197011	Forward	C	T	Nonsense	NM_006603.4	c.1777C>T	p.(Q593*)	COSV54356717	COSM1315176
STAG2	GRCh37/hg19	X:123197044_123197044	Forward	C	T	Nonsense	NM_006603.4	c.1810C>T	p.(R604*)	COSV54356853	COSM487905
STAG2	GRCh37/hg19	X:123197051_123197051	Forward	A	G	Missense	NM_006603.4	c.1817A>G	p.(E606G)
STAG2	GRCh37/hg19	X:123197716_123197716	Forward	C	T	Nonsense	NM_006603.4	c.1840C>T	p.(R614*)	COSV54351398	COSM166815
STAG2	GRCh37/hg19	X:123197724_123197725	Forward	C	-	Frameshift	NM_006603.4	c.1848del	p.(I616fs)
STAG2	GRCh37/hg19	X:123197729_123197730	Forward	-	T	Frameshift	NM_006603.4	c.1853_1854ins	p.(N618fs)
STAG2	GRCh37/hg19	X:123197782_123197783	Forward	-	A	Frameshift	NM_006603.4	c.1906_1907ins	p.(Y636fs)
STAG2	GRCh37/hg19	X:123197783_123197784	Forward	-	AG	Frameshift	NM_006603.4	c.1907_1908ins	p.(Y636fs)
STAG2	GRCh37/hg19	X:123197784_123197784	Forward	C	A	Nonsense	NM_006603.4	c.1908C>A	p.(Y636*)	COSV54363691	COSM4167178
STAG2	GRCh37/hg19	X:123197887_123197888	Forward	-	GGGGA	Frameshift	NM_006603.4	c.2011_2012ins	p.(D671fs)
STAG2	GRCh37/hg19	X:123199779_123199779	Forward	-	G	Frameshift	NM_006603.4	c.2079dup	p.(R693fs)
STAG2	GRCh37/hg19	X:124065946_124065947	Forward	G	A	Splicing	NM_006603.4	c.2096+1G>A	p.(?)	COSV54351796	COSM6979492
STAG2	GRCh37/hg19	X:123200026_123200027	Forward	-	C	Frameshift	NM_006603.4	c.2098_2099ins	p.(A700fs)
STAG2	GRCh37/hg19	X:123200113_123200113	Forward	G	A	Splicing	NM_006603.4	c.2184+1G>A	p.(?)
STAG2	GRCh37/hg19	X:123200112_123200112	Forward	G	C	Missense	NM_006603.4	c.2184G>C	p.(Q728H)
STAG2	GRCh37/hg19	X:123200205_123200205	Forward	G	A	Splicing	NM_006603.4	c.2185-1G>A	p.(?)
STAG2	GRCh37/hg19	X:123200288_123200288	Forward	T	G	Splicing	NM_006603.4	c.2265+2T>G	p.(?)
STAG2	GRCh37/hg19	X:123202443_123202444	Forward	GA	-	Frameshift	NM_006603.4	c.2295_2296del	p.(M765fs)
STAG2	GRCh37/hg19	X:123202459_123202460	Forward	AT	-	Frameshift	NM_006603.4	c.2311_2312del	p.(I771del)
STAG2	GRCh37/hg19	X:123202497_123202498	Forward	-	A	Frameshift	NM_006603.4	c.2349_2350ins	p.(V783fs)
STAG2	GRCh37/hg19	X:123202507_123202507	Forward	G	T	Splicing	NM_006603.4	c.2358+1G>T	p.(?)
STAG2	GRCh37/hg19	X:123202508_123202508	Forward	T	C	Splicing	NM_006603.4	c.2358+1T>C	p.(?)
STAG2	GRCh37/hg19	X:123205007_123205007	Forward	T	-	Frameshift	NM_006603.4	c.2367del	p.(T789fs)
STAG2	GRCh37/hg19	X:123205077_123205090	Forward	TTAGTGTATACCCC	-	Frameshift	NM_006603.4	c.2437_2450del	p.(L813fs)
STAG2	GRCh37/hg19	X:123210237_123210241	Forward	TTTAC	-	Frameshift	NM_006603.4	c.2589_2593del	p.(N863fs)
STAG2	GRCh37/hg19	X:123210248_123210248	Forward	C	T	Missense	NM_006603.4	c.2600C>T	p.(A867V)
STAG2	GRCh37/hg19	X:123210253_123210253	Forward	T	C	Missense	NM_006603.4	c.2605T>C	p.(C869R)	COSV54350386	COSM303309
STAG2	GRCh37/hg19	X:123210260_123210261	Forward	-	A	Frameshift	NM_006603.4	c.2612_2613ins	p.(L871fs)
STAG2	GRCh37/hg19	X:123210288_123210289	Forward	-	A	Frameshift	NM_006603.4	c.2640_2641ins	p.(N880fs)
STAG2	GRCh37/hg19	X:123210299_123210300	Forward	-	T	Frameshift	NM_006603.4	c.2651_2652ins	p.(D884fs)
STAG2	GRCh37/hg19	X:123210302_123210302	Forward	T	-	Frameshift	NM_006603.4	c.2654del	p.(I885fs)
STAG2	GRCh37/hg19	X:123210310_123210310	Forward	C	T	Nonsense	NM_006603.4	c.2662C>T	p.(Q888*)
STAG2	GRCh37/hg19	X:123211805_123211805	Forward	-	GTAT	Splicing	NM_006603.4	c.2674-2_2674-1ins	p.(?)
STAG2	GRCh37/hg19	X:123211880_123211881	Forward	-	TAAGA	Frameshift	NM_006603.4	c.2747_2748ins	p.(A916fs)
STAG2	GRCh37/hg19	X:123211884_123211885	Forward	-	AT	Frameshift	NM_006603.4	c.2751_2752ins	p.(K917fs)
STAG2	GRCh37/hg19	X:123211901_123211901	Forward	T	G	Missense	NM_006603.4	c.2768T>G	p.(L923R)
STAG2	GRCh37/hg19	X:123215305_123215305	Forward	C	A	Missense	NM_006603.4	c.2851C>A	p.(L951I)
STAG2	GRCh37/hg19	X:123215311_123215311	Forward	C	T	Nonsense	NM_006603.4	c.2857C>T	p.(R953*)	COSV54351570	COSM1114446
STAG2	GRCh37/hg19	X:123171384_123171385	Forward	-	A	Frameshift	NM_006603.4	c.296_297ins	p.(V99fs)
STAG2	GRCh37/hg19	X:123217380_123217380	Forward	C	T	Nonsense	NM_006603.4	c.3034C>T	p.(R1012*)	COSV54350913	COSM211038
STAG2	GRCh37/hg19	X:123217401_123217401	Forward	T	C	Splicing	NM_006603.4	c.3053+2T>C	p.(?)
STAG2	GRCh37/hg19	X:123220428_123220428	Forward	C	T	Nonsense	NM_006603.4	c.3085C>T	p.(Q1029*)	COSV54354316	COSM1757265
STAG2	GRCh37/hg19	X:123220456_123220456	Forward	G	A	Nonsense	NM_006603.4	c.3113G>A	p.(W1038*)	COSV54362034	COSM5945564
STAG2	GRCh37/hg19	X:123220459_123220460	Forward	-	CAAT	Frameshift	NM_006603.4	c.3116_3117ins	p.(L1039fs)
STAG2	GRCh37/hg19	X:123220465_123220465	Forward	T	C	Missense	NM_006603.4	c.3122T>C	p.(L1041P)
STAG2	GRCh37/hg19	X:123220476_123220476	Forward	C	T	Nonsense	NM_006603.4	c.3133C>T	p.(R1045*)	COSV54351934	COSM166817
STAG2	GRCh37/hg19	X:123220540_123220540	Forward	G	-	Frameshift	NM_006603.4	c.3197del	p.(R1066fs)
STAG2	GRCh37/hg19	X:123220554_123220554	Forward	C	T	Missense	NM_006603.4	c.3211C>T	p.(R1071W)	COSV54376653	COSM6960693
STAG2	GRCh37/hg19	X:123220560_123220560	Forward	A	-	Frameshift	NM_006603.4	c.3217del	p.(K1073fs)
STAG2	GRCh37/hg19	X:123220580_123220580	Forward	A	-	Frameshift	NM_006603.4	c.3237del	p.(T1079fs)
STAG2	GRCh37/hg19	X:123220612_123220612	Forward	T	-	Frameshift	NM_006603.4	c.3269del	p.(L1090fs)
STAG2	GRCh37/hg19	X:123171416_123171416	Forward	C	T	Nonsense	NM_006603.4	c.328C>T	p.(R110*)	COSV54351672	COSM1738074
STAG2	GRCh37/hg19	X:123224479_123224480	Forward	-	C	Frameshift	NM_006603.4	c.3332_3333ins	p.(H1111fs)
STAG2	GRCh37/hg19	X:123224496_123224496	Forward	C	T	Nonsense	NM_006603.4	c.3349C>T	p.(Q1117*)
STAG2	GRCh37/hg19	X:123224518_123224518	Forward	A	-	Frameshift	NM_006603.4	c.3370del	p.(T1124fs)
STAG2	GRCh37/hg19	X:123224525_123224526	Forward	GA	-	Frameshift	NM_006603.4	c.3378_3379del	p.(M1126fs)
STAG2	GRCh37/hg19	X:123224550_123224550	Forward	G	T	Nonsense	NM_006603.4	c.3403G>T	p.(E1135*)
STAG2	GRCh37/hg19	X:123224551_123224552	Forward	-	G	Frameshift	NM_006603.4	c.3404_3405ins	p.(E1135fs)
STAG2	GRCh37/hg19	X:123224578_123224578	Forward	T	-	Frameshift	NM_006603.4	c.3431del	p.(M1144fs)
STAG2	GRCh37/hg19	X:123224592_123224592	Forward	C	-	Frameshift	NM_006603.4	c.3445del	p.(H1149fs)
STAG2	GRCh37/hg19	X:123224603_123224604	Forward	CT	-	Frameshift	NM_006603.4	c.3457_3458del	p.(P1152fs)
STAG2	GRCh37/hg19	X:123227870_123227870	Forward	G	-	Frameshift	NM_006603.4	c.3470del	p.(R1157fs)
STAG2	GRCh37/hg19	X:123227921_123227921	Forward	T	-	Frameshift	NM_006603.4	c.3521del	p.(V1174fs)
STAG2	GRCh37/hg19	X:123227957_123227957	Forward	-	A	Frameshift	NM_006603.4	c.3557dup	p.(N1186fs)
STAG2	GRCh37/hg19	X:123171445_123171446	Forward	-	T	Frameshift	NM_006603.4	c.357_358ins	p.(N119fs)
STAG2	GRCh37/hg19	X:123229240_123229240	Forward	C	T	Nonsense	NM_006603.4	c.3613C>T	p.(R1205*)
STAG2	GRCh37/hg19	X:123176446_123176447	Forward	AT	-	Frameshift	NM_006603.4	c.413_414del	p.(H138fs)
STAG2	GRCh37/hg19	X:123176469_123176469	Forward	C	T	Nonsense	NM_006603.4	c.436C>T	p.(R146*)	COSV54364707	COSM1114425
STAG2	GRCh37/hg19	X:123176496_123176496	Forward	G	C	Splicing	NM_006603.4	c.462+1G>C	p.(?)
STAG2	GRCh37/hg19	X:123179035_123179035	Forward	-	A	Frameshift	NM_006603.4	c.484dup	p.(T162fs)	COSV54358296	COSM5879968
STAG2	GRCh37/hg19	X:123179050_123179050	Forward	C	T	Nonsense	NM_006603.4	c.499C>T	p.(Q167*)	COSV54349866	COSM3843471
STAG2	GRCh37/hg19	X:123179117_123179117	Forward	G	C	Missense	NM_006603.4	c.566G>C	p.(S189T)
STAG2	GRCh37/hg19	X:123179177_123179177	Forward	A	T	Missense	NM_006603.4	c.626A>T	p.(D209V)
STAG2	GRCh37/hg19	X:123179188_123179189	Forward	AG	-	Frameshift	NM_006603.4	c.637_638del	p.(R213fs)
STAG2	GRCh37/hg19	X:123179197_123179197	Forward	C	T	Nonsense	NM_006603.4	c.646C>T	p.(R216*)	COSV54350685	COSM1315169
STAG2	GRCh37/hg19	X:123179208_123179209	Forward	-	T	Frameshift	NM_006603.4	c.657_658ins	p.(S219fs)
STAG2	GRCh37/hg19	X:123181203_123181203	Forward	G	C	Splicing	NM_006603.4	c.668-1G>C	p.(?)	COSV54357668	COSM1717815
STAG2	GRCh37/hg19	X:123181276_123181276	Forward	A	-	Frameshift	NM_006603.4	c.740delA	p.(Q247fs)
STAG2	GRCh37/hg19	X:123181292_123181292	Forward	G	-	Frameshift	NM_006603.4	c.756del	p.(R252fs)
STAG2	GRCh37/hg19	X:123181311_123181311	Forward	C	T	Nonsense	NM_006603.4	c.775C>T	p.(R259*)	COSV54351918	COSM216178
STAG2	GRCh37/hg19	X:123182873_123182873	Forward	G	T	Nonsense	NM_006603.4	c.838G>T	p.(E280*)
STAG2	GRCh37/hg19	X:123182926_123182926	Forward	C	A	Nonsense	NM_006603.4	c.891C>A	p.(Y297*)	COSV54351526	COSM5487137
STAG2	GRCh37/hg19	X:123184055_123184055	Forward	C	T	Nonsense	NM_006603.4	c.913C>T	p.(R305*)	COSV54354732	COSM1738079
STAG2	GRCh37/hg19	X:123184096_123184096	Forward	G	-	Frameshift	NM_006603.4	c.954del	p.(M318fs)
STAG2	GRCh37/hg19	X:123184099_123184099	Forward	T	A	Nonsense	NM_006603.4	c.957T>A	p.(Y319*)
STAG2	GRCh37/hg19	X:123184125_123184126	Forward	-	T	Frameshift	NM_006603.4	c.983_984ins	p.(Y328fs)
STAG2	GRCh37/hg19	X:123184128_123184129	Forward	-	A	Frameshift	NM_006603.4	c.986_987ins	p.(L329fs)
STAG2	GRCh37/hg19	X:123184134_123184134	Forward	-	A	Nonsense	NM_006603.4	c.992dup	p.(Y331*)	COSV54372418	COSM7105697
TET2	GRCh37/hg19	4:106156103_106156104	Forward	CT	-	Frameshift	NM_001127208.2	c.1004_1005del	p.(P335fs)
TET2	GRCh37/hg19	4:106156154_106156155	Forward	TC	-	Frameshift	NM_001127208.2	c.1055_1056del	p.(F352fs)
TET2	GRCh37/hg19	4:106156157_106156157	Forward	G	-	Frameshift	NM_001127208.2	c.1058del	p.(C353fs)	COSV99485901	COSM7409614
TET2	GRCh37/hg19	4:106156158_106156158	Forward	T	-	Frameshift	NM_001127208.2	c.1059del	p.(C353fs)
TET2	GRCh37/hg19	4:106156160_106156160	Forward	C	G	Nonsense	NM_001127208.2	c.1061C>G	p.(S354*)	COSV54398893	COSM43440
TET2	GRCh37/hg19	4:106156162_106156162	Forward	G	A	Missense	NM_001127208.2	c.1063G>A	p.(G355S)
TET2	GRCh37/hg19	4:106156163_106156163	Forward	G	A	Missense	NM_001127208.2	c.1064G>A	p.(G355D)	COSV54398666	COSM6494925
TET2	GRCh37/hg19	4:106156186_106156186	Forward	C	G	Missense	NM_001127208.2	c.1087C>G	p.(P363A)
TET2	GRCh37/hg19	4:106156215_106156215	Forward	-	A	Frameshift	NM_001127208.2	c.1116dup	p.(L371fs)
TET2	GRCh37/hg19	4:106156216_106156216	Forward	C	T	Nonsense	NM_001127208.2	c.1117C>T	p.(Q373*)
TET2	GRCh37/hg19	4:106156223_106156223	Forward	A	-	Frameshift	NM_001127208.2	c.1124del	p.(E375fs)
TET2	GRCh37/hg19	4:106156239_106156239	Forward	C	-	Frameshift	NM_001127208.2	c.1140del	p.(Y380fs)
TET2	GRCh37/hg19	4:106156242_106156242	Forward	C	-	Frameshift	NM_001127208.2	c.1143del	p.(F381fs)
TET2	GRCh37/hg19	4:106156252_106156252	Forward	T	-	Frameshift	NM_001127208.2	c.1153del	p.(S385fs)
TET2	GRCh37/hg19	4:106156253_106156253	Forward	C	G	Nonsense	NM_001127208.2	c.1154C>G	p.(S385*)
TET2	GRCh37/hg19	4:106156285_106156286	Forward	-	CC	Frameshift	NM_001127208.2	c.1186_1187ins	p.(T396fs)
TET2	GRCh37/hg19	4:106156287_106156287	Forward	C	-	Frameshift	NM_001127208.2	c.1188del	p.(T397fs)
TET2	GRCh37/hg19	4:106156326_106156326	Forward	T	-	Frameshift	NM_001127208.2	c.1227del	p.(P409fs)
TET2	GRCh37/hg19	4:106156334_106156334	Forward	T	-	Frameshift	NM_001127208.2	c.1235del	p.(L412fs)
TET2	GRCh37/hg19	4:106156336_106156336	Forward	C	-	Frameshift	NM_001127208.2	c.1237del	p.(P413fs)
TET2	GRCh37/hg19	4:106156339_106156339	Forward	C	T	Nonsense	NM_001127208.2	c.1240C>T	p.(Q414*)	COSV54419748	COSM87085
TET2	GRCh37/hg19	4:106156346_106156346	Forward	T	-	Frameshift	NM_001127208.2	c.1247del	p.(P416fs)
TET2	GRCh37/hg19	4:106156354_106156354	Forward	C	-	Frameshift	NM_001127208.2	c.1255del	p.(P419fs)
TET2	GRCh37/hg19	4:106156358_106156358	Forward	C	G	Nonsense	NM_001127208.2	c.1259C>G	p.(S420*)	COSV54414779	COSM1685372
TET2	GRCh37/hg19	4:106156369_106156369	Forward	A	-	Frameshift	NM_001127208.2	c.1270del	p.(S424fs)	COSV54435019	COSM5944258
TET2	GRCh37/hg19	4:106156376_106156379	Forward	TGA	-	In frame	NM_001127208.2	c.1277_1280del	p.(L426_G427del)
TET2	GRCh37/hg19	4:106156384_106156384	Forward	G	-	Frameshift	NM_001127208.2	c.1285del	p.(G429fs)
TET2	GRCh37/hg19	4:106156397_106156397	Forward	A	-	Frameshift	NM_001127208.2	c.1298del	p.(E433fs)
TET2	GRCh37/hg19	4:106156414_106156414	Forward	A	-	Frameshift	NM_001127208.2	c.1315del	p.(N439fs)
TET2	GRCh37/hg19	4:106156436_106156436	Forward	T	G	Nonsense	NM_001127208.2	c.1337T>G	p.(L446*)
TET2	GRCh37/hg19	4:106156459_106156459	Forward	A	T	Nonsense	NM_001127208.2	c.1360A>T	p.(K454*)
TET2	GRCh37/hg19	4:106156478_106156478	Forward	C	T	Missense	NM_001127208.2	c.1379C>T	p.(S460F)	COSV54409870	COSM53247
TET2	GRCh37/hg19	4:106156480_106156480	Forward	C	T	Nonsense	NM_001127208.2	c.1381C>T	p.(Q461*)	COSV99484342	COSM219043
TET2	GRCh37/hg19	4:106156486_106156486	Forward	C	-	Frameshift	NM_001127208.2	c.1387delC	p.(P463fs)
TET2	GRCh37/hg19	4:106156491_106156491	Forward	T	-	Frameshift	NM_001127208.2	c.1392delT	p.(N464fs)
TET2	GRCh37/hg19	4:106156498_106156499	Forward	AC	-	Frameshift	NM_001127208.2	c.1399_1400del	p.(T467del)
TET2	GRCh37/hg19	4:106156526_106156526	Forward	T	-	Frameshift	NM_001127208.2	c.1427delT	p.(L476fs)
TET2	GRCh37/hg19	4:106156540_106156540	Forward	C	T	Nonsense	NM_001127208.2	c.1441C>T	p.(Q481*)	COSV54395421	COSM100077
TET2	GRCh37/hg19	4:106156551_106156551	Forward	T	A	Nonsense	NM_001127208.2	c.1452T>A	p.(C484*)	COSV54411152	COSM5762952
TET2	GRCh37/hg19	4:106156567_106156567	Forward	A	-	Frameshift	NM_001127208.2	c.1468del	p.(I490fs)
TET2	GRCh37/hg19	4:106156570_106156570	Forward	C	T	Nonsense	NM_001127208.2	c.1471C>T	p.(Q491*)	COSV54416604	COSM5945019
TET2	GRCh37/hg19	4:106156573_106156577	Forward	ATCGC	-	Frameshift	NM_001127208.2	c.1474_1478del	p.(T492fs)
TET2	GRCh37/hg19	4:106156588_106156588	Forward	A	T	Missense	NM_001127208.2	c.1489A>T	p.(T497S)	COSV54412770	COSM211611
TET2	GRCh37/hg19	4:106156594_106156594	Forward	C	-	Frameshift	NM_001127208.2	c.1495del	p.(P499fs)
TET2	GRCh37/hg19	4:106156595_106156595	Forward	C	-	Frameshift	NM_001127208.2	c.1496del	p.(P499fs)	COSV54406001	COSM211641
TET2	GRCh37/hg19	4:106156613_106156613	Forward	A	-	Frameshift	NM_001127208.2	c.1516del	p.(R506fs)
TET2	GRCh37/hg19	4:106156656_106156656	Forward	-	T	Frameshift	NM_001127208.2	c.1557dup	p.(G520fs)	COSV99481696	COSM9112789
TET2	GRCh37/hg19	4:106156675_106156675	Forward	C	T	Nonsense	NM_001127208.2	c.1576C>T	p.(Q526*)
TET2	GRCh37/hg19	4:106156690_106156690	Forward	C	T	Nonsense	NM_001127208.2	c.1591C>T	p.(Q531*)	COSV54433812	COSM5878950
TET2	GRCh37/hg19	4:106156691_106156691	Forward	A	-	Frameshift	NM_001127208.2	c.1592del	p.(Q531fs)
TET2	GRCh37/hg19	4:106156705_106156706	Forward	AA	-	Frameshift	NM_001127208.2	c.1606_1607del	p.(K536fs)
TET2	GRCh37/hg19	4:106156711_106156711	Forward	C	-	Frameshift	NM_001127208.2	c.1612delC	p.(Q538fs)
TET2	GRCh37/hg19	4:106156723_106156724	Forward	AA	-	Frameshift	NM_001127208.2	c.1624_1625del	p.(K542fs)
TET2	GRCh37/hg19	4:106156729_106156729	Forward	C	T	Nonsense	NM_001127208.2	c.1630C>T	p.(R544*)	COSV54395690	COSM41850
TET2	GRCh37/hg19	4:106156747_106156747	Forward	C	T	Nonsense	NM_001127208.2	c.1648C>T	p.(R550*)	COSV54395664	COSM41644
TET2	GRCh37/hg19	4:106156862_106156862	Forward	C	A	Nonsense	NM_001127208.2	c.1763C>A	p.(S588*)	COSV54406059	COSM126965
TET2	GRCh37/hg19	4:106156862_106156862	Forward	C	G	Nonsense	NM_001127208.2	c.1763C>G	p.(S588*)	COSV99482385	COSM7413168
TET2	GRCh37/hg19	4:106156870_106156870	Forward	C	T	Nonsense	NM_001127208.2	c.1771C>T	p.(Q591*)	COSV54398467	COSM42052
TET2	GRCh37/hg19	4:106156870_106156870	Forward	C	-	Frameshift	NM_001127208.2	c.1771del	p.(Q591fs)
TET2	GRCh37/hg19	4:106156875_106156875	Forward	T	G	Nonsense	NM_001127208.2	c.1776T>G	p.(Y592*)	COSV54397911	COSM4383822
TET2	GRCh37/hg19	4:106156891_106156891	Forward	A	-	Frameshift	NM_001127208.2	c.1792del	p.(N598fs)
TET2	GRCh37/hg19	4:106156914_106156914	Forward	C	A	Nonsense	NM_001127208.2	c.1815C>A	p.(Y605*)
TET2	GRCh37/hg19	4:106156934_106156934	Forward	C	-	Frameshift	NM_001127208.2	c.1835del	p.(P612fs)
TET2	GRCh37/hg19	4:106156940_106156941	Forward	-	A	Frameshift	NM_001127208.2	c.1841_1842ins	p.(G614fs)
TET2	GRCh37/hg19	4:106156943_106156943	Forward	T	-	Frameshift	NM_001127208.2	c.1844delT	p.(L615fs)
TET2	GRCh37/hg19	4:106156951_106156951	Forward	C	T	Nonsense	NM_001127208.2	c.1852C>T	p.(Q618*)
TET2	GRCh37/hg19	4:106156963_106156963	Forward	C	T	Nonsense	NM_001127208.2	c.1864C>T	p.(Q622*)	COSV54426987	COSM41213
TET2	GRCh37/hg19	4:106156975_106156975	Forward	C	T	Nonsense	NM_001127208.2	c.1876C>T	p.(Q626*)	COSV54404739	COSM211684
TET2	GRCh37/hg19	4:106156991_106156992	Forward	-	A	Frameshift	NM_001127208.2	c.1892_1893ins	p.(S631fs)
TET2	GRCh37/hg19	4:106156991_106156991	Forward	C	G	Nonsense	NM_001127208.2	c.1892C>G	p.(S631*)
TET2	GRCh37/hg19	4:106156993_106156993	Forward	C	T	Nonsense	NM_001127208.2	c.1894C>T	p.(Q632*)	COSV54415181	COSM110758
TET2	GRCh37/hg19	4:106156997_106156997	Forward	-	T	Frameshift	NM_001127208.2	c.1898dup	p.(M633fs)
TET2	GRCh37/hg19	4:106157001_106157001	Forward	C	A	Nonsense	NM_001127208.2	c.1902C>A	p.(Y634*)
TET2	GRCh37/hg19	4:106157001_106157002	Forward	C	-	Frameshift	NM_001127208.2	c.1903del	p.(Q635fs)
TET2	GRCh37/hg19	4:106157010_106157013	Forward	AATG	-	Frameshift	NM_001127208.2	c.1911_1914del	p.(E637fs)
TET2	GRCh37/hg19	4:106157015_106157015	Forward	-	A	Frameshift	NM_001127208.2	c.1916dup	p.(N639fs)
TET2	GRCh37/hg19	4:106157017_106157017	Forward	C	T	Nonsense	NM_001127208.2	c.1918C>T	p.(Q640*)	COSV54419502	COSM5574228
TET2	GRCh37/hg19	4:106157023_106157023	Forward	C	T	Nonsense	NM_001127208.2	c.1924C>T	p.(Q642*)	COSV54396539	COSM42084
TET2	GRCh37/hg19	4:106157036_106157036	Forward	C	-	Frameshift	NM_001127208.2	c.1937del	p.(T646fs)
TET2	GRCh37/hg19	4:106157065_106157065	Forward	C	-	Frameshift	NM_001127208.2	c.1966del	p.(P656fs)
TET2	GRCh37/hg19	4:106157069_106157069	Forward	C	G	Nonsense	NM_001127208.2	c.1970C>G	p.(S657*)	COSV54428761	COSM4996387
TET2	GRCh37/hg19	4:106157092_106157093	Forward	-	CAGACCATTT	Frameshift	NM_001127208.2	c.1993_1994ins	p.(T665fs)
TET2	GRCh37/hg19	4:106157098_106157099	Forward	-	T	Frameshift	NM_001127208.2	c.1999_2000ins	p.(H667fs)
TET2	GRCh37/hg19	4:106157119_106157119	Forward	C	T	Nonsense	NM_001127208.2	c.2020C>T	p.(Q674*)	COSV54396189	COSM144517
TET2	GRCh37/hg19	4:106157136_106157140	Forward	TAGAT	-	Frameshift	NM_001127208.2	c.2037_2041del	p.(T679fs)
TET2	GRCh37/hg19	4:106157145_106157145	Forward	T	-	Frameshift	NM_001127208.2	c.2046del	p.(H682fs)
TET2	GRCh37/hg19	4:106157150_106157150	Forward	A	-	Frameshift	NM_001127208.2	c.2051del	p.(Q684fs)
TET2	GRCh37/hg19	4:106157163_106157164	Forward	-	A	Frameshift	NM_001127208.2	c.2064_2065ins	p.(D688fs)
TET2	GRCh37/hg19	4:106157179_106157180	Forward	-	T	Frameshift	NM_001127208.2	c.2080_2081ins	p.(L694fs)
TET2	GRCh37/hg19	4:106157181_106157182	Forward	TA	-	Frameshift	NM_001127208.2	c.2082_2083del	p.(L694fs)
TET2	GRCh37/hg19	4:106157181_106157182	Forward	-	A	Frameshift	NM_001127208.2	c.2082_2083insA	p.(L694fs)
TET2	GRCh37/hg19	4:106157200_106157200	Forward	C	T	Nonsense	NM_001127208.2	c.2101C>T	p.(Q701*)
TET2	GRCh37/hg19	4:106157212_106157212	Forward	C	T	Nonsense	NM_001127208.2	c.2113C>T	p.(Q705*)	COSV54396773	COSM3720050
TET2	GRCh37/hg19	4:106157222_106157222	Forward	C	A	Nonsense	NM_001127208.2	c.2123C>A	p.(S708*)
TET2	GRCh37/hg19	4:106157246_106157247	Forward	-	A	Frameshift	NM_001127208.2	c.2147_2148ins	p.(S716fs)
TET2	GRCh37/hg19	4:106157246_106157246	Forward	C	A	Nonsense	NM_001127208.2	c.2147C>A	p.(S716*)
TET2	GRCh37/hg19	4:106157246_106157246	Forward	C	G	Nonsense	NM_001127208.2	c.2147C>G	p.(S716*)
TET2	GRCh37/hg19	4:106157246_106157246	Forward	C	T	Missense	NM_001127208.2	c.2147C>T	p.(S716L)	COSV54407657	COSM3824893
TET2	GRCh37/hg19	4:106157277_106157277	Forward	G	-	Frameshift	NM_001127208.2	c.2178del	p.(Q726fs)
TET2	GRCh37/hg19	4:106157297_106157297	Forward	C	-	Frameshift	NM_001127208.2	c.2198del	p.(S733fs)
TET2	GRCh37/hg19	4:106157303_106157303	Forward	G	-	Frameshift	NM_001127208.2	c.2204del	p.(S735fs)
TET2	GRCh37/hg19	4:106157311_106157314	Forward	CTCC	-	Frameshift	NM_001127208.2	c.2212_2215del	p.(L738fs)
TET2	GRCh37/hg19	4:106157318_106157318	Forward	A	-	Frameshift	NM_001127208.2	c.2219delA	p.(Q740fs)
TET2	GRCh37/hg19	4:106157323_106157323	Forward	C	T	Nonsense	NM_001127208.2	c.2224C>T	p.(Q742*)	COSV54395649	COSM43439
TET2	GRCh37/hg19	4:106157326_106157326	Forward	C	T	Nonsense	NM_001127208.2	c.2227C>T	p.(Q743*)	COSV54399343	COSM85917
TET2	GRCh37/hg19	4:106157327_106157336	Forward	AACAGCAGCA	-	Frameshift	NM_001127208.2	c.2228_2237del	p.(Q743fs)
TET2	GRCh37/hg19	4:106157328_106157328	Forward	A	-	Frameshift	NM_001127208.2	c.2229delA	p.(Q743fs)
TET2	GRCh37/hg19	4:106157329_106157329	Forward	C	T	Nonsense	NM_001127208.2	c.2230C>T	p.(Q744*)	COSV54401340	COSM4169860
TET2	GRCh37/hg19	4:106157332_106157332	Forward	C	T	Nonsense	NM_001127208.2	c.2233C>T	p.(Q745*)	COSV54398367	COSM5945026
TET2	GRCh37/hg19	4:106157335_106157335	Forward	C	T	Nonsense	NM_001127208.2	c.2236C>T	p.(Q746*)	COSV54405296	COSM87099
TET2	GRCh37/hg19	4:106157345_106157348	Forward	AAAT	-	Frameshift	NM_001127208.2	c.2246_2249del	p.(Q749fs)
TET2	GRCh37/hg19	4:106157346_106157352	Forward	AATAAAG	-	Frameshift	NM_001127208.2	c.2247_2253del	p.(Q749fs)
TET2	GRCh37/hg19	4:106157348_106157351	Forward	TAAA	-	Frameshift	NM_001127208.2	c.2249_2252del	p.(I750fs)	COSV54437829	COSM132891
TET2	GRCh37/hg19	4:106157358_106157359	Forward	AG	-	Frameshift	NM_001127208.2	c.2259_2260del	p.(K753fs)
TET2	GRCh37/hg19	4:106157370_106157370	Forward	C	-	Frameshift	NM_001127208.2	c.2271del	p.(L757fs)
TET2	GRCh37/hg19	4:106157399_106157399	Forward	A	-	Frameshift	NM_001127208.2	c.2300del	p.(N767fs)
TET2	GRCh37/hg19	4:106157407_106157408	Forward	-	A	Frameshift	NM_001127208.2	c.2308_2309ins	p.(Q770fs)
TET2	GRCh37/hg19	4:106157420_106157420	Forward	C	G	Nonsense	NM_001127208.2	c.2321C>G	p.(S774*)
TET2	GRCh37/hg19	4:106157437_106157437	Forward	A	T	Nonsense	NM_001127208.2	c.2338A>T	p.(K780*)
TET2	GRCh37/hg19	4:106157452_106157453	Forward	-	A	Frameshift	NM_001127208.2	c.2353_2354ins	p.(F785fs)
TET2	GRCh37/hg19	4:106157474_106157474	Forward	C	G	Nonsense	NM_001127208.2	c.2375C>G	p.(S792*)
TET2	GRCh37/hg19	4:106157498_106157498	Forward	-	A	Frameshift	NM_001127208.2	c.2399dup	p.(H800fs)
TET2	GRCh37/hg19	4:106157502_106157502	Forward	T	-	Frameshift	NM_001127208.2	c.2403delT	p.(N801fs)
TET2	GRCh37/hg19	4:106157506_106157506	Forward	C	T	Nonsense	NM_001127208.2	c.2407C>T	p.(Q803*)	COSV54398706	COSM42024
TET2	GRCh37/hg19	4:106155340_106155341	Forward	-	A	Frameshift	NM_001127208.2	c.241_242ins	p.(E81fs)
TET2	GRCh37/hg19	4:106157521_106157521	Forward	G	A	Missense	NM_001127208.2	c.2422G>A	p.(E808K)
TET2	GRCh37/hg19	4:106157527_106157527	Forward	C	T	Nonsense	NM_001127208.2	c.2428C>T	p.(Q810*)	COSV54397667	COSM43446
TET2	GRCh37/hg19	4:106157539_106157539	Forward	C	T	Missense	NM_001127208.2	c.2440C>T	p.(R814C)	COSV54396865	COSM1716789
TET2	GRCh37/hg19	4:106157556_106157556	Forward	T	A	Nonsense	NM_001127208.2	c.2457T>A	p.(Y819*)
TET2	GRCh37/hg19	4:106157560_106157560	Forward	C	T	Nonsense	NM_001127208.2	c.2461C>T	p.(Q821*)	COSV54426284	COSM5047769
TET2	GRCh37/hg19	4:106157573_106157573	Forward	C	G	Nonsense	NM_001127208.2	c.2474C>G	p.(S825*)	COSV54408885	COSM87104
TET2	GRCh37/hg19	4:106157573_106157573	Forward	C	-	Frameshift	NM_001127208.2	c.2474del	p.(S825*)	COSV54408263	COSM4170126
TET2	GRCh37/hg19	4:106157588_106157588	Forward	T	-	Frameshift	NM_001127208.2	c.2489del	p.(I830fs)
TET2	GRCh37/hg19	4:106157603_106157603	Forward	C	G	Nonsense	NM_001127208.2	c.2504C>G	p.(S835*)	COSV54406190	COSM41732
TET2	GRCh37/hg19	4:106157615_106157616	Forward	-	AC	Frameshift	NM_001127208.2	c.2516_2517dup	p.(L840fs)
TET2	GRCh37/hg19	4:106157626_106157626	Forward	G	T	Nonsense	NM_001127208.2	c.2527G>T	p.(E843*)	COSV54397674	COSM87106
TET2	GRCh37/hg19	4:106157638_106157638	Forward	C	T	Nonsense	NM_001127208.2	c.2539C>T	p.(Q847*)	COSV99481951	COSM7410068
TET2	GRCh37/hg19	4:106157650_106157650	Forward	C	-	Frameshift	NM_001127208.2	c.2551del	p.(P851fs)
TET2	GRCh37/hg19	4:106157671_106157671	Forward	A	T	Nonsense	NM_001127208.2	c.2572A>T	p.(K858*)
TET2	GRCh37/hg19	4:106157693_106157694	Forward	-	G	Frameshift	NM_001127208.2	c.2594_2595ins	p.(M865fs)
TET2	GRCh37/hg19	4:106157695_106157695	Forward	C	T	Nonsense	NM_001127208.2	c.2596C>T	p.(Q866*)	COSV54403991	COSM110768
TET2	GRCh37/hg19	4:106157698_106157698	Forward	T	C	Missense	NM_001127208.2	c.2599T>C	p.(Y867H)	COSV54409754	COSM327337
TET2	GRCh37/hg19	4:106157700_106157700	Forward	T	A	Nonsense	NM_001127208.2	c.2601T>A	p.(Y867*)	COSV54399271	COSM4604911
TET2	GRCh37/hg19	4:106157703_106157703	Forward	T	G	Missense	NM_001127208.2	c.2604T>G	p.(F868L)	COSV54395887	COSM87107
TET2	GRCh37/hg19	4:106157714_106157714	Forward	-	T	Frameshift	NM_001127208.2	c.2615dup	p.(I873fs)
TET2	GRCh37/hg19	4:106157725_106157725	Forward	C	T	Nonsense	NM_001127208.2	c.2626C>T	p.(Q876*)	COSV54396670	COSM211613
TET2	GRCh37/hg19	4:106157737_106157737	Forward	C	-	Frameshift	NM_001127208.2	c.2638del	p.(H880fs)	COSV54395165	COSM211639
TET2	GRCh37/hg19	4:106157744_106157744	Forward	G	-	Frameshift	NM_001127208.2	c.2645del	p.(C882fs)
TET2	GRCh37/hg19	4:106157755_106157755	Forward	C	T	Nonsense	NM_001127208.2	c.2656C>T	p.(Q886*)	COSV54397625	COSM100053
TET2	GRCh37/hg19	4:106157763_106157764	Forward	-	A	Frameshift	NM_001127208.2	c.2664_2665ins	p.(Q888fs)
TET2	GRCh37/hg19	4:106157768_106157768	Forward	C	A	Nonsense	NM_001127208.2	c.2669C>A	p.(S890*)
TET2	GRCh37/hg19	4:106157770_106157770	Forward	C	T	Nonsense	NM_001127208.2	c.2671C>T	p.(Q891*)	COSV54409667	COSM43502
TET2	GRCh37/hg19	4:106157780_106157780	Forward	C	G	Nonsense	NM_001127208.2	c.2681C>G	p.(S894*)
TET2	GRCh37/hg19	4:106157788_106157788	Forward	C	T	Nonsense	NM_001127208.2	c.2689C>T	p.(Q897*)	COSV99484202	COSM7410038
TET2	GRCh37/hg19	4:106157791_106157791	Forward	G	A	Nonsense	NM_001127208.2	c.2692G>A	p.(G898*)
TET2	GRCh37/hg19	4:106157791_106157791	Forward	G	T	Nonsense	NM_001127208.2	c.2692G>T	p.(G898*)	COSV54403833	COSM87108
TET2	GRCh37/hg19	4:106157792_106157792	Forward	G	T	Missense	NM_001127208.2	c.2693G>T	p.(G898V)
TET2	GRCh37/hg19	4:106157793_106157793	Forward	A	-	Frameshift	NM_001127208.2	c.2694del	p.(G898fs)
TET2	GRCh37/hg19	4:106157804_106157804	Forward	G	-	Frameshift	NM_001127208.2	c.2705del	p.(R902fs)
TET2	GRCh37/hg19	4:106157824_106157824	Forward	C	T	Nonsense	NM_001127208.2	c.2725C>T	p.(Q909*)	COSV54425093	COSM5878987
TET2	GRCh37/hg19	4:106157827_106157827	Forward	C	T	Nonsense	NM_001127208.2	c.2728C>T	p.(Q910*)	COSV54403202	COSM4383868
TET2	GRCh37/hg19	4:106157836_106157836	Forward	C	T	Nonsense	NM_001127208.2	c.2737C>T	p.(Q913*)	COSV54396875	COSM1735762
TET2	GRCh37/hg19	4:106157845_106157845	Forward	C	T	Nonsense	NM_001127208.2	c.2746C>T	p.(Q916*)	COSV54396018	COSM43417
TET2	GRCh37/hg19	4:106157861_106157862	Forward	-	A	Frameshift	NM_001127208.2	c.2762_2763ins	p.(I921fs)
TET2	GRCh37/hg19	4:106157863_106157863	Forward	C	-	Frameshift	NM_001127208.2	c.2764del	p.(H922fs)
TET2	GRCh37/hg19	4:106157879_106157879	Forward	T	-	Frameshift	NM_001127208.2	c.2780del	p.(V927fs)
TET2	GRCh37/hg19	4:106157895_106157904	Forward	-	GACCAGGGAG	Frameshift	NM_001127208.2	c.2796_2805dup	p.(S936fs)
TET2	GRCh37/hg19	4:106157914_106157914	Forward	C	T	Nonsense	NM_001127208.2	c.2815C>T	p.(Q939*)
TET2	GRCh37/hg19	4:106157926_106157926	Forward	C	T	Nonsense	NM_001127208.2	c.2827C>T	p.(Q943*)	COSV54395962	COSM43467
TET2	GRCh37/hg19	4:106157938_106157938	Forward	C	T	Nonsense	NM_001127208.2	c.2839C>T	p.(Q947*)	COSV54416401	COSM1318625
TET2	GRCh37/hg19	4:106157961_106157961	Forward	G	A	Nonsense	NM_001127208.2	c.2862G>A	p.(W954*)	COSV54396628	COSM87110
TET2	GRCh37/hg19	4:106157969_106157970	Forward	-	A	Frameshift	NM_001127208.2	c.2870_2871ins	p.(L957fs)
TET2	GRCh37/hg19	4:106157969_106157969	Forward	T	-	Frameshift	NM_001127208.2	c.2870del	p.(L957fs)
TET2	GRCh37/hg19	4:106157969_106157969	Forward	T	A	Nonsense	NM_001127208.2	c.2870T>A	p.(L957*)	COSV54422403	COSM211697
TET2	GRCh37/hg19	4:106157969_106157969	Forward	T	G	Nonsense	NM_001127208.2	c.2870T>G	p.(L957*)
TET2	GRCh37/hg19	4:106157971_106157971	Forward	C	T	Nonsense	NM_001127208.2	c.2872C>T	p.(Q958*)	COSV54402156	COSM5945036
TET2	GRCh37/hg19	4:106157977_106157977	Forward	C	T	Nonsense	NM_001127208.2	c.2878C>T	p.(Q960*)	COSV54414081	COSM87111
TET2	GRCh37/hg19	4:106157983_106157983	Forward	C	T	Nonsense	NM_001127208.2	c.2884C>T	p.(Q962*)
TET2	GRCh37/hg19	4:106157986_106157986	Forward	C	T	Nonsense	NM_001127208.2	c.2887C>T	p.(Q963*)	COSV54410943	COSM100070
TET2	GRCh37/hg19	4:106157998_106157998	Forward	C	-	Frameshift	NM_001127208.2	c.2899del	p.(Q967fs)	COSV54421360	COSM3735041
TET2	GRCh37/hg19	4:106158006_106158009	Forward	AACT	-	Frameshift	NM_001127208.2	c.2907_2910del	p.(Q969fs)
TET2	GRCh37/hg19	4:106158010_106158010	Forward	G	T	Nonsense	NM_001127208.2	c.2911G>T	p.(E971*)	COSV54397376	COSM4650030
TET2	GRCh37/hg19	4:106158014_106158015	Forward	-	T	Frameshift	NM_001127208.2	c.2915_2916ins	p.(S972fs)
TET2	GRCh37/hg19	4:106158016_106158017	Forward	-	GCCATAGTCAGATGCACAG	Frameshift	NM_001127208.2	c.2917_2918ins	p.(C973fs)
TET2	GRCh37/hg19	4:106158018_106158018	Forward	C	A	Nonsense	NM_001127208.2	c.2919C>A	p.(C973*)	COSV99482495	COSM7409731
TET2	GRCh37/hg19	4:106158018_106158018	Forward	C	-	Frameshift	NM_001127208.2	c.2919del	p.(C973fs)
TET2	GRCh37/hg19	4:106158025_106158025	Forward	C	T	Nonsense	NM_001127208.2	c.2926C>T	p.(Q976*)
TET2	GRCh37/hg19	4:106158065_106158066	Forward	-	A	Frameshift	NM_001127208.2	c.2966_2967ins	p.(P989fs)
TET2	GRCh37/hg19	4:106158073_106158073	Forward	T	-	Frameshift	NM_001127208.2	c.2974del	p.(C992fs)
TET2	GRCh37/hg19	4:106158076_106158084	Forward	ATGCACACA	-	In frame	NM_001127208.2	c.2977_2985del	p.(M993_T995del)
TET2	GRCh37/hg19	4:106158082_106158082	Forward	-	A	Frameshift	NM_001127208.2	c.2983dup	p.(T995fs)	COSV54428163	COSM46460
TET2	GRCh37/hg19	4:106158088_106158088	Forward	C	-	Frameshift	NM_001127208.2	c.2989del	p.(P997fs)
TET2	GRCh37/hg19	4:106158107_106158107	Forward	G	A	Nonsense	NM_001127208.2	c.3008G>A	p.(W1003*)
TET2	GRCh37/hg19	4:106158108_106158108	Forward	G	A	Nonsense	NM_001127208.2	c.3009G>A	p.(W1003*)	COSV54426154	COSM211615
TET2	GRCh37/hg19	4:106155401_106155402	Forward	-	AC	Frameshift	NM_001127208.2	c.302_303ins	p.(S102fs)
TET2	GRCh37/hg19	4:106158120_106158121	Forward	-	A	Frameshift	NM_001127208.2	c.3021_3022ins	p.(T1007fs)
TET2	GRCh37/hg19	4:106158146_106158147	Forward	-	A	Frameshift	NM_001127208.2	c.3047_3048ins	p.(C1016fs)
TET2	GRCh37/hg19	4:106158154_106158154	Forward	G	-	Frameshift	NM_001127208.2	c.3055del	p.(V1019fs)
TET2	GRCh37/hg19	4:106158157_106158157	Forward	C	T	Nonsense	NM_001127208.2	c.3058C>T	p.(Q1020*)	COSV54430093	COSM307363
TET2	GRCh37/hg19	4:106158187_106158187	Forward	C	T	Nonsense	NM_001127208.2	c.3088C>T	p.(Q1030*)	COSV54397474	COSM4766113
TET2	GRCh37/hg19	4:106158199_106158199	Forward	C	T	Nonsense	NM_001127208.2	c.3100C>T	p.(Q1034*)	COSV54405004	COSM5947326
TET2	GRCh37/hg19	4:106158202_106158202	Forward	T	-	Frameshift	NM_001127208.2	c.3103del	p.(F1035fs)
TET2	GRCh37/hg19	4:106158250_106158250	Forward	C	T	Nonsense	NM_001127208.2	c.3151C>T	p.(Q1051*)	COSV54437870	COSM211701
TET2	GRCh37/hg19	4:106158250_106158250	Forward	C	-	Frameshift	NM_001127208.2	c.3151del	p.(Q1051fs)
TET2	GRCh37/hg19	4:106158256_106158256	Forward	C	T	Nonsense	NM_001127208.2	c.3157C>T	p.(Q1053*)	COSV54396165	COSM41645
TET2	GRCh37/hg19	4:106158275_106158275	Forward	C	G	Nonsense	NM_001127208.2	c.3176C>G	p.(S1059*)	COSV54399532	COSM211702
TET2	GRCh37/hg19	4:106158285_106158286	Forward	CA	-	Frameshift	NM_001127208.2	c.3186_3187del	p.(L1062fs)
TET2	GRCh37/hg19	4:106158290_106158290	Forward	T	-	Frameshift	NM_001127208.2	c.3191del	p.(V1064fs)
TET2	GRCh37/hg19	4:106158322_106158323	Forward	GA	-	Frameshift	NM_001127208.2	c.3223_3224del	p.(D1075fs)
TET2	GRCh37/hg19	4:106158339_106158339	Forward	T	-	Frameshift	NM_001127208.2	c.3240del	p.(A1080fs)
TET2	GRCh37/hg19	4:106158359_106158359	Forward	C	T	Missense	NM_001127208.2	c.3260C>T	p.(S1087F)
TET2	GRCh37/hg19	4:106158362_106158362	Forward	C	-	Nonsense	NM_001127208.2	c.3263del	p.(S1088*)
TET2	GRCh37/hg19	4:106158364_106158365	Forward	-	A	Frameshift	NM_001127208.2	c.3265_3266ins	p.(E1089fs)
TET2	GRCh37/hg19	4:106158365_106158365	Forward	A	-	Frameshift	NM_001127208.2	c.3266del	p.(E1089fs)
TET2	GRCh37/hg19	4:106158369_106158369	Forward	G	T	Missense	NM_001127208.2	c.3270G>T	p.(K1090N)
TET2	GRCh37/hg19	4:106158371_106158372	Forward	-	ACCA	Frameshift	NM_001127208.2	c.3272_3273ins	p.(T1091fs)
TET2	GRCh37/hg19	4:106158377_106158380	Forward	CCAA	-	Frameshift	NM_001127208.2	c.3278_3281del	p.(T1093fs)	COSV54423860	COSM235698
TET2	GRCh37/hg19	4:106158399_106158400	Forward	-	A	Frameshift	NM_001127208.2	c.3300_3301ins	p.(V1100fs)
TET2	GRCh37/hg19	4:106158407_106158408	Forward	-	T	Frameshift	NM_001127208.2	c.3308_3309ins	p.(N1103fs)
TET2	GRCh37/hg19	4:106158408_106158408	Forward	T	-	Frameshift	NM_001127208.2	c.3309del	p.(N1103fs)
TET2	GRCh37/hg19	4:106158418_106158419	Forward	-	CA	Frameshift	NM_001127208.2	c.3319_3320ins	p.(S1107fs)
TET2	GRCh37/hg19	4:106158438_106158439	Forward	-	A	Frameshift	NM_001127208.2	c.3339_3340insA	p.(D1113fs)
TET2	GRCh37/hg19	4:106158442_106158442	Forward	C	-	Frameshift	NM_001127208.2	c.3343del	p.(P1115fs)
TET2	GRCh37/hg19	4:106158448_106158448	Forward	A	T	Nonsense	NM_001127208.2	c.3349A>T	p.(K1117*)
TET2	GRCh37/hg19	4:106158452_106158455	Forward	ATTT	-	Frameshift	NM_001127208.2	c.3353_3356del	p.(N1118fs)
TET2	GRCh37/hg19	4:106158465_106158465	Forward	A	-	Frameshift	NM_001127208.2	c.3366del	p.(T1122fs)
TET2	GRCh37/hg19	4:106158467_106158468	Forward	-	T	Frameshift	NM_001127208.2	c.3368_3369ins	p.(P1123fs)
TET2	GRCh37/hg19	4:106158494_106158494	Forward	C	-	Frameshift	NM_001127208.2	c.3395del	p.(S1132fs)
TET2	GRCh37/hg19	4:106158496_106158496	Forward	-	T	Frameshift	NM_001127208.2	c.3397dup	p.(C1133fs)
TET2	GRCh37/hg19	4:106158499_106158500	Forward	-	G	Frameshift	NM_001127208.2	c.3400_3401ins	p.(R1134fs)
TET2	GRCh37/hg19	4:106158503_106158503	Forward	G	A	Missense	NM_001127208.2	c.3404G>A	p.(Cys1135Tyr)	COSV54430172	COSM166289
TET2	GRCh37/hg19	4:106162498_106162498	Forward	C	T	Nonsense	NM_001127208.2	c.3412C>T	p.(Q1138*)	COSV54397802	COSM4996390
TET2	GRCh37/hg19	4:106162517_106162517	Forward	A	C	Missense	NM_001127208.2	c.3431A>C	p.(E1144A)	COSV54437362	COSM219137
TET2	GRCh37/hg19	4:106162517_106162517	Forward	A	T	Missense	NM_001127208.2	c.3431A>T	p.(E1144V)
TET2	GRCh37/hg19	4:106162538_106162538	Forward	T	C	Missense	NM_001127208.2	c.3452T>G	p.(L1151R)
TET2	GRCh37/hg19	4:106162540_106162540	Forward	G	T	Nonsense	NM_001127208.2	c.3454G>T	p.(G1152*)
TET2	GRCh37/hg19	4:106162541_106162542	Forward	-	AGCA	Frameshift	NM_001127208.2	c.3455_3456ins	p.(G1152fs)
TET2	GRCh37/hg19	4:106162541_106162541	Forward	G	T	Missense	NM_001127208.2	c.3455G>T	p.(G1152V)
TET2	GRCh37/hg19	4:106162547_106162547	Forward	G	A	Missense	NM_001127208.2	c.3461G>A	p.(G1154D)	COSV54433654	COSM211646
TET2	GRCh37/hg19	4:106162559_106162559	Forward	C	T	Missense	NM_001127208.2	c.3473C>T	p.(A1158V)
TET2	GRCh37/hg19	4:106158583_106158597	Forward	TCCTTCTTTTTTTA	-	Frameshift	NM_017628.4	c.3484_3498del	p.(S1162fs)
TET2	GRCh37/hg19	4:106162580_106162580	Forward	A	-	Frameshift	NM_001127208.2	c.3494del	p.(E1165fs)
TET2	GRCh37/hg19	4:106162586_106162586	Forward	G	A	Missense	NM_001127208.2	c.3500G>A	p.(R1167K)	COSV54405811	COSM4766169
TET2	GRCh37/hg19	4:106162586_106162586	Forward	G	C	Missense	NM_001127208.2	c.3500G>C	p.(R1167T)
TET2	GRCh37/hg19	4:106162586_106162586	Forward	G	T	Missense	NM_001127208.2	c.3500G>T	p.(R1167M)	COSV54413838	COSM5708963
TET2	GRCh37/hg19	4:106163993_106164013	Forward	TTGGACAGAAGGGTAAAGCTA	-	In frame	NM_001127208.2	c.3503_3523del	p.(F1168_I1175del)
TET2	GRCh37/hg19	4:106164007_106164007	Forward	A	-	Frameshift	NM_001127208.2	c.3517del	p.(K1173fs)
TET2	GRCh37/hg19	4:106164022_106164022	Forward	G	-	Frameshift	NM_001127208.2	c.3532del	p.(E1178fs)	COSV54397755	COSM5879013
TET2	GRCh37/hg19	4:106155453_106155454	Forward	-	AATGG	Frameshift	NM_001127208.2	c.354_355ins	p.(A118fs)
TET2	GRCh37/hg19	4:106164052_106164052	Forward	A	T	Nonsense	NM_001127208.2	c.3562A>T	p.(K1188*)
TET2	GRCh37/hg19	4:106164061_106164061	Forward	C	T	Nonsense	NM_001127208.2	c.3571C>T	p.(Q1191*)	COSV54397396	COSM42036
TET2	GRCh37/hg19	4:106164064_106164064	Forward	G	T	Nonsense	NM_001127208.2	c.3574G>T	p.(G1192*)	COSV99484862	COSM7413173
TET2	GRCh37/hg19	4:106164065_106164065	Forward	G	-	Frameshift	NM_001127208.2	c.3575del	p.(G1192fs)
TET2	GRCh37/hg19	4:106164068_106164068	Forward	G	A	Missense	NM_001127208.2	c.3578G>A	p.(C1193Y)	COSV54415052	COSM1737882
TET2	GRCh37/hg19	4:106164071_106164071	Forward	C	T	Missense	NM_001127208.2	c.3581C>T	p.(P1194L)	COSV54427634	COSM4383907
TET2	GRCh37/hg19	4:106164079_106164079	Forward	A	-	Frameshift	NM_001127208.2	c.3589del	p.(K1197fs)
TET2	GRCh37/hg19	4:106164083_106164083	Forward	G	A	Nonsense	NM_001127208.2	c.3593G>A	p.(W1198*)
TET2	GRCh37/hg19	4:106164085_106164086	Forward	-	T	Splicing	NM_001127208.2	c.3594+1_3594+2ins	p.(?)
TET2	GRCh37/hg19	4:106164085_106164085	Forward	G	T	Splicing	NM_001127208.2	c.3594+1G>T	p.(?)	COSV54433291	COSM4383908
TET2	GRCh37/hg19	4:106164086_106164086	Forward	T	A	Splicing	NM_001127208.2	c.3594+2T>A	p.(?)	COSV54423074	COSM214585
TET2	GRCh37/hg19	4:106164086_106164086	Forward	T	C	Splicing	NM_001127208.2	c.3594+2T>C	p.(?)
TET2	GRCh37/hg19	4:106164741_106164741	Forward	C	G	Missense	NM_001127208.2	c.3609C>G	p.(S1203R)	COSV54417335	COSM1235473
TET2	GRCh37/hg19	4:106164745_106164751	Forward	AGTGAAG	-	Frameshift	NM_001127208.2	c.3613_3619del	p.(S1205fs)
TET2	GRCh37/hg19	4:106164756_106164756	Forward	G	-	Frameshift	NM_001127208.2	c.3624del	p.(K1208fs)
TET2	GRCh37/hg19	4:106164758_106164758	Forward	T	C	Missense	NM_001127208.2	c.3626T>C	p.(L1209P)	COSV54417250	COSM4766118
TET2	GRCh37/hg19	4:106164767_106164767	Forward	T	A	Nonsense	NM_001127208.2	c.3635T>A	p.(L1212*)
TET2	GRCh37/hg19	4:106164772_106164772	Forward	C	T	Missense	NM_001127208.2	c.3640C>T	p.(R1214W)	COSV54395395	COSM42028
TET2	GRCh37/hg19	4:106164778_106164778	Forward	C	T	Nonsense	NM_001127208.2	c.3646C>T	p.(R1216*)	COSV54398925	COSM42029
TET2	GRCh37/hg19	4:106164779_106164779	Forward	G	A	Missense	NM_001127208.2	c.3647G>A	p.(R1216Q)	COSV54424941	COSM5945045
TET2	GRCh37/hg19	4:106164787_106164787	Forward	C	G	Missense	NM_001127208.2	c.3655C>G	p.(H1219D)
TET2	GRCh37/hg19	4:106164787_106164787	Forward	C	T	Missense	NM_001127208.2	c.3655C>T	p.(H1219Y)
TET2	GRCh37/hg19	4:106164793_106164793	Forward	T	C	Missense	NM_001127208.2	c.3661T>C	p.(C1221R)	COSV54399496	COSM144543
TET2	GRCh37/hg19	4:106164794_106164794	Forward	G	A	Missense	NM_001127208.2	c.3662G>A	p.(C1221Y)	COSV54411708	COSM211717
TET2	GRCh37/hg19	4:106164794_106164794	Forward	G	T	Missense	NM_001127208.2	c.3662G>T	p.(C1221F)
TET2	GRCh37/hg19	4:106164797_106164798	Forward	GA	-	Frameshift	NM_001127208.2	c.3665_3666del	p.(E1222fs)
TET2	GRCh37/hg19	4:106164808_106164809	Forward	-	T	Frameshift	NM_001127208.2	c.3676_3677ins	p.(I1226fs)
TET2	GRCh37/hg19	4:106155467_106155467	Forward	G	-	Frameshift	NM_001127208.2	c.368del	p.(R123fs)	COSV54406313	COSM110794
TET2	GRCh37/hg19	4:106155467_106155467	Forward	G	A	Missense	NM_001127208.2	c.368G>A	p.(R123H)	COSV54397097	COSM6309860
TET2	GRCh37/hg19	4:106164824_106164824	Forward	T	C	Missense	NM_001127208.2	c.3692T>C	p.(L1231P)	COSV54408780	COSM2270967
TET2	GRCh37/hg19	4:106164831_106164831	Forward	G	T	Missense	NM_001127208.2	c.3699G>T	p.(W1233C)
TET2	GRCh37/hg19	4:106155468_106155468	Forward	-	T	Frameshift	NM_001127208.2	c.369dupT	p.(R123fs)	COSV54414764	COSM4385562
TET2	GRCh37/hg19	4:106164853_106164853	Forward	G	C	Missense	NM_001127208.2	c.3721G>C	p.(A1241P)
TET2	GRCh37/hg19	4:106164862_106164863	Forward	CT	-	Frameshift	NM_001127208.2	c.3730_3731del	p.(L1244fs)
TET2	GRCh37/hg19	4:106164863_106164863	Forward	T	G	Missense	NM_001127208.2	c.3731T>G	p.(L1244R)
TET2	GRCh37/hg19	4:106164864_106164865	Forward	CT	-	Frameshift	NM_001127208.2	c.3732_3733del	p.(Y1245fs)	COSV54395368	COSM87129
TET2	GRCh37/hg19	4:106164878_106164878	Forward	C	G	Missense	NM_001127208.2	c.3746C>G	p.(T1249S)
TET2	GRCh37/hg19	4:106155474_106155478	Forward	CGGGG	-	Frameshift	NM_001127208.2	c.375_379del	p.(F125fs)
TET2	GRCh37/hg19	4:106164887_106164887	Forward	T	C	Missense	NM_001127208.2	c.3755T>C	p.(L1252P)	COSV54418359	COSM6907517
TET2	GRCh37/hg19	4:106164897_106164897	Forward	C	A	Nonsense	NM_001127208.2	c.3765C>A	p.(Y1255*)	COSV54395051	COSM1724984
TET2	GRCh37/hg19	4:106164897_106164897	Forward	C	G	Nonsense	NM_001127208.2	c.3765C>G	p.(Y1255*)	COSV54400069	COSM1737964
TET2	GRCh37/hg19	4:106164900_106164901	Forward	-	T	Frameshift	NM_001127208.2	c.3768_3769ins	p.(G1256fs)
TET2	GRCh37/hg19	4:106164905_106164905	Forward	T	S	Missense	NM_001127208.2	c.3773T>A	p.(L1258H)
TET2	GRCh37/hg19	4:106164907_106164908	Forward	-	CA	Frameshift	NM_001127208.2	c.3775_3776dup	p.(N1260fs)
TET2	GRCh37/hg19	4:106164910_106164931	Forward	AATCGCCGGTGTGCCTTGAATG	-	Frameshift	NM_001127208.2	c.3778_3799del	p.(N1260fs)
TET2	GRCh37/hg19	4:106164913_106164913	Forward	C	G	Missense	NM_001127208.2	c.3781C>G	p.(R1261G)	COSV99485797	COSM166300
TET2	GRCh37/hg19	4:106164913_106164913	Forward	C	T	Missense	NM_001127208.2	c.3781C>T	p.(R1261C)	COSV54397005	COSM87130
TET2	GRCh37/hg19	4:106164914_106164914	Forward	G	A	Missense	NM_001127208.2	c.3782G>A	p.(R1261H)	COSV54396706	COSM211643
TET2	GRCh37/hg19	4:106164917_106164917	Forward	G	C	Missense	NM_001127208.2	c.3785G>C	p.(R1262P)	COSV54397848	COSM5879022
TET2	GRCh37/hg19	4:106164920_106164920	Forward	G	A	Missense	NM_001127208.2	c.3788G>A	p.(C1263Y)	COSV54410351	COSM4383918
TET2	GRCh37/hg19	4:106164926_106164926	Forward	T	A	Nonsense	NM_001127208.2	c.3794T>A	p.(R1265*)
TET2	GRCh37/hg19	4:106164928_106164928	Forward	A	G	Missense	NM_001127208.2	c.3796A>G	p.(N1266D)
TET2	GRCh37/hg19	4:106164928_106164928	Forward	A	-	Frameshift	NM_001127208.2	c.3796del	p.(N1266fs)
TET2	GRCh37/hg19	4:106164936_106164936	Forward	G	A	Splicing	NM_001127208.2	c.3803+1G>A	p.(?)
TET2	GRCh37/hg19	4:106164937_106164937	Forward	T	G	Splicing	NM_001127208.2	c.3803+2T>G	p.(?)	COSV54400159	COSM5945662
TET2	GRCh37/hg19	4:106180776_106180776	Forward	G	-	Frameshift	NM_001127208.2	c.3804del	p.(R1269fs)
TET2	GRCh37/hg19	4:106180781_106180782	Forward	-	T	Frameshift	NM_001127208.2	c.3809_3810ins	p.(T1270fs)
TET2	GRCh37/hg19	4:106180782_106180782	Forward	T	-	Frameshift	NM_001127208.2	c.3810del	p.(T1270fs)
TET2	GRCh37/hg19	4:106180783_106180784	Forward	-	G	Frameshift	NM_001127208.2	c.3811_3812ins	p.(C1271fs)
TET2	GRCh37/hg19	4:106180784_106180784	Forward	G	C	Missense	NM_001127208.2	c.3812G>C	p.(C1271S)	COSV54396085	COSM211721
TET2	GRCh37/hg19	4:106180785_106180785	Forward	C	A	Nonsense	NM_001127208.2	c.3813C>A	p.(C1271*)	COSV54426906	COSM5879024
TET2	GRCh37/hg19	4:106180789_106180789	Forward	T	A	Missense	NM_001127208.2	c.3817T>A	p.(C1273S)
TET2	GRCh37/hg19	4:106180792_106180792	Forward	C	T	Nonsense	NM_001127208.2	c.3820C>T	p.(Q1274*)	COSV54400503	COSM96488
TET2	GRCh37/hg19	4:106180793_106180793	Forward	A	C	Missense	NM_001127208.2	c.3821A>C	p.(Q1274P)
TET2	GRCh37/hg19	4:106180796_106180796	Forward	G	A	Missense	NM_001127208.2	c.3824G>A	p.(G1275E)	COSV54433997	COSM110791
TET2	GRCh37/hg19	4:106180802_106180802	Forward	A	-	Frameshift	NM_001127208.2	c.3830del	p.(D1277fs)
TET2	GRCh37/hg19	4:106180811_106180811	Forward	C	-	Frameshift	NM_001127208.2	c.3839del	p.(T1280fs)
TET2	GRCh37/hg19	4:106180817_106180817	Forward	G	A	Missense	NM_001127208.2	c.3845G>A	p.(G1282D)	COSV54408143	COSM1737890
TET2	GRCh37/hg19	4:106180824_106180826	Forward	CTT	-	In frame	NM_001127208.2	c.3852_3854del	p.(S1284_S1285del)
TET2	GRCh37/hg19	4:106180835_106180835	Forward	G	A	Missense	NM_001127208.2	c.3863G>A	p.(G1288D)	COSV54397066	COSM4383923
TET2	GRCh37/hg19	4:106180838_106180838	Forward	G	A	Missense	NM_001127208.2	c.3866G>A	p.(C1289Y)	COSV54420752	COSM87136
TET2	GRCh37/hg19	4:106180840_106180840	Forward	T	C	Missense	NM_001127208.2	c.3868T>C	p.(S1290P)	COSV54417590	COSM4383924
TET2	GRCh37/hg19	4:106180842_106180842	Forward	A	-	Frameshift	NM_001127208.2	c.3870del	p.(S1290fs)
TET2	GRCh37/hg19	4:106180845_106180845	Forward	G	A	Nonsense	NM_001127208.2	c.3873G>A	p.(W1291*)	COSV54429406	COSM6023746
TET2	GRCh37/hg19	4:106180850_106180851	Forward	-	G	Frameshift	NM_001127208.2	c.3878_3879ins	p.(M1293fs)
TET2	GRCh37/hg19	4:106180855_106180855	Forward	T	G	Missense	NM_001127208.2	c.3883T>G	p.(Y1295D)
TET2	GRCh37/hg19	4:106180857_106180857	Forward	C	-	Nonsense	NM_001127208.2	c.3885del	p.(Y1295*)	COSV54414088	COSM87137
TET2	GRCh37/hg19	4:106180865_106180866	Forward	-	T	Frameshift	NM_001127208.2	c.3893_3894ins	p.(C1298fs)
TET2	GRCh37/hg19	4:106180865_106180865	Forward	G	A	Missense	NM_001127208.2	c.3893G>A	p.(C1298Y)	COSV54396403	COSM87138
TET2	GRCh37/hg19	4:106180865_106180865	Forward	G	T	Missense	NM_001127208.2	c.3893G>T	p.(C1298F)
TET2	GRCh37/hg19	4:106180868_106180868	Forward	A	G	Missense	NM_001127208.2	c.3896A>G	p.(K1299R)
TET2	GRCh37/hg19	4:106180876_106180876	Forward	A	G	Missense	NM_001127208.2	c.3904A>G	p.(R1302G)
TET2	GRCh37/hg19	4:106180894_106180894	Forward	A	T	Nonsense	NM_001127208.2	c.3922A>T	p.(K1308*)
TET2	GRCh37/hg19	4:106180896_106180896	Forward	G	C	Missense	NM_001127208.2	c.3924G>C	p.(K1308N)
TET2	GRCh37/hg19	4:106180899_106180899	Forward	T	A	Missense	NM_001127208.2	c.3927T>A	p.(F1309L)	COSV54434111	COSM6191322
TET2	GRCh37/hg19	4:106180915_106180915	Forward	G	A	Missense	NM_001127208.2	c.3943G>A	p.(D1315N)	COSV104597593	COSM9435868
TET2	GRCh37/hg19	4:106180927_106180927	Forward	G	A	Splicing	NM_001127208.2	c.3954+1G>A	p.(?)	COSV54396751	COSM87141
TET2	GRCh37/hg19	4:106180927_106180927	Forward	G	T	Splicing	NM_001127208.2	c.3954+1G>T	p.(?)	COSV54397716	COSM5945050
TET2	GRCh37/hg19	4:106180928_106180928	Forward	T	C	Splicing	NM_001127208.2	c.3954+2T>C	p.(?)
TET2	GRCh37/hg19	4:106180929_106180929	Forward	T	G	Splicing	NM_001127208.2	c.3954+3T>G	p.(?)	COSV54419975	COSM6494951
TET2	GRCh37/hg19	4:106182914_106182914	Forward	A	G	Splicing	NM_001127208.2	c.3955-2A>G	p.(?)	COSV54398241	COSM5879028
TET2	GRCh37/hg19	4:106182926_106182926	Forward	T	A	Missense	NM_001127208.2	c.3965T>A	p.(L1322Q)	COSV54406495	COSM211728
TET2	GRCh37/hg19	4:106182926_106182926	Forward	T	G	Missense	NM_001127208.2	c.3965T>G	p.(L1322R)	COSV54427611	COSM4383930
TET2	GRCh37/hg19	4:106182932_106182932	Forward	C	A	Missense	NM_001127208.2	c.3971C>A	p.(S1324Y)	COSV54424418	COSM7227388
TET2	GRCh37/hg19	4:106182940_106182940	Forward	C	T	Nonsense	NM_001127208.2	c.3979C>T	p.(Q1327*)	COSV54397732	COSM4383931
TET2	GRCh37/hg19	4:106182946_106182947	Forward	CT	-	Frameshift	NM_001127208.2	c.3985_3986del	p.(L1329fs)
TET2	GRCh37/hg19	4:106182950_106182950	Forward	C	-	Frameshift	NM_001127208.2	c.3989del	p.(S1330fs)
TET2	GRCh37/hg19	4:106182959_106182960	Forward	-	G	Frameshift	NM_001127208.2	c.3998_3999ins	p.(M1333fs)
TET2	GRCh37/hg19	4:106182959_106182959	Forward	T	-	Frameshift	NM_001127208.2	c.3998del	p.(M1333fs)
TET2	GRCh37/hg19	4:106182970_106182970	Forward	T	C	Missense	NM_001127208.2	c.4009T>C	p.(Y1337H)
TET2	GRCh37/hg19	4:106182972_106182972	Forward	T	A	Nonsense	NM_001127208.2	c.4011T>A	p.(Y1337*)	COSV54397647	COSM87145
TET2	GRCh37/hg19	4:106182972_106182972	Forward	T	G	Nonsense	NM_001127208.2	c.4011T>G	p.(Y1337*)
TET2	GRCh37/hg19	4:106182976_106182976	Forward	A	T	Nonsense	NM_001127208.2	c.4015A>T	p.(K1339*)	COSV54415194	COSM110759
TET2	GRCh37/hg19	4:106182979_106182980	Forward	-	T	Frameshift	NM_001127208.2	c.4018_4019ins	p.(L1340fs)
TET2	GRCh37/hg19	4:106182980_106182980	Forward	T	-	Frameshift	NM_001127208.2	c.4019del	p.(L1340fs)
TET2	GRCh37/hg19	4:106182983_106182983	Forward	C	A	Missense	NM_001127208.2	c.4022C>A	p.(A1341E)	COSV54404556	COSM144544
TET2	GRCh37/hg19	4:106182995_106182995	Forward	A	C	Missense	NM_001127208.2	c.4034A>C	p.(Y1345S)	COSV54398617	COSM5878666
TET2	GRCh37/hg19	4:106183006_106183006	Forward	G	A	Splicing	NM_001127208.2	c.4044+1G>A	p.(?)	COSV54405052	COSM5945739
TET2	GRCh37/hg19	4:106190766_106190766	Forward	G	A	Splicing	NM_001127208.2	c.4045-1G>A	p.(?)	COSV54405016	COSM5627118
TET2	GRCh37/hg19	4:106190765_106190765	Forward	A	G	Splicing	NM_001127208.2	c.4045-2A>G	p.(?)	COSV54401026	COSM4383934
TET2	GRCh37/hg19	4:106190776_106190776	Forward	G	T	Nonsense	NM_001127208.2	c.4054G>T	p.(E1352*)
TET2	GRCh37/hg19	4:106190797_106190797	Forward	C	A	Missense	NM_001127208.2	c.4075C>A	p.(R1359G)	COSV54406154	COSM6933803
TET2	GRCh37/hg19	4:106190797_106190797	Forward	C	G	Missense	NM_001127208.2	c.4075C>G	p.(R1359G)	COSV99483516	COSM9178103
TET2	GRCh37/hg19	4:106190797_106190797	Forward	C	T	Missense	NM_001127208.2	c.4075C>T	p.(R1359C)	COSV54397532	COSM41649
TET2	GRCh37/hg19	4:106190798_106190798	Forward	G	C	Missense	NM_001127208.2	c.4076G>C	p.(R1359P)
TET2	GRCh37/hg19	4:106190803_106190803	Forward	G	T	Missense	NM_001127208.2	c.4081G>T	p.(G1361C)
TET2	GRCh37/hg19	4:106190804_106190804	Forward	G	A	Missense	NM_001127208.2	c.4082G>A	p.(G1361D)	COSV54407477	COSM87150
TET2	GRCh37/hg19	4:106190810_106190811	Forward	-	GG	Frameshift	NM_001127208.2	c.4088_4089ins	p.(K1363fs)
TET2	GRCh37/hg19	4:106190816_106190817	Forward	-	CC	Frameshift	NM_001127208.2	c.4094_4095ins	p.(G1365fs)
TET2	GRCh37/hg19	4:106190818_106190818	Forward	C	T	Missense	NM_001127208.2	c.4096C>T	p.(R1366C)	COSV104371869	COSM9225536
TET2	GRCh37/hg19	4:106190822_106190822	Forward	C	G	Missense	NM_001127208.2	c.4100C>G	p.(P1367R)	COSV54432907	COSM4170044
TET2	GRCh37/hg19	4:106190828_106190828	Forward	C	G	Nonsense	NM_001127208.2	c.4106C>G	p.(S1369*)	COSV54403232	COSM110754
TET2	GRCh37/hg19	4:106190828_106190828	Forward	C	T	Missense	NM_001127208.2	c.4106C>T	p.(S1369L)	COSV54432791	COSM447197
TET2	GRCh37/hg19	4:106190829_106190829	Forward	A	-	Frameshift	NM_001127208.2	c.4107del	p.(S1369fs)
TET2	GRCh37/hg19	4:106190836_106190836	Forward	A	C	Missense	NM_001127208.2	c.4114A>C	p.(T1372P)
TET2	GRCh37/hg19	4:106190840_106190840	Forward	C	A	Missense	NM_001127208.2	c.4118C>A	p.(A1373E)
TET2	GRCh37/hg19	4:106190843_106190843	Forward	G	A	Missense	NM_001127208.2	c.4121G>A	p.(C1374Y)	COSV54399822	COSM4766128
TET2	GRCh37/hg19	4:106190848_106190848	Forward	G	C	Missense	NM_001127208.2	c.4126G>C	p.(D1376H)
TET2	GRCh37/hg19	4:106190848_106190848	Forward	G	T	Missense	NM_001127208.2	c.4126G>T	p.(D1376Y)
TET2	GRCh37/hg19	4:106190852_106190853	Forward	TC	-	Frameshift	NM_001127208.2	c.4130_4131del	p.(F1377fs)
TET2	GRCh37/hg19	4:106190852_106190852	Forward	T	-	Frameshift	NM_001127208.2	c.4130del	p.(F1377fs)	COSV54395513	COSM6498577
TET2	GRCh37/hg19	4:106190855_106190855	Forward	G	A	Missense	NM_001127208.2	c.4133G>A	p.(C1378Y)	COSV54395999	COSM211731
TET2	GRCh37/hg19	4:106190860_106190860	Forward	C	A	Missense	NM_001127208.2	c.4138C>A	p.(H1380N)
TET2	GRCh37/hg19	4:106190860_106190860	Forward	C	G	Missense	NM_001127208.2	c.4138C>G	p.(H1380D)
TET2	GRCh37/hg19	4:106190860_106190860	Forward	C	T	Missense	NM_001127208.2	c.4138C>T	p.(H1380Y)	COSV54396437	COSM87161
TET2	GRCh37/hg19	4:106190861_106190861	Forward	A	G	Missense	NM_001127208.2	c.4139A>G	p.(H1380R)	COSV54411011	COSM2270975
TET2	GRCh37/hg19	4:106190867_106190867	Forward	A	G	Missense	NM_001127208.2	c.4145A>G	p.(H1382R)	COSV54404958	COSM4605321
TET2	GRCh37/hg19	4:106190872_106190872	Forward	G	A	Missense	NM_001127208.2	c.4150G>A	p.(D1384N)	COSV54424094	COSM4596110
TET2	GRCh37/hg19	4:106190883_106190883	Forward	C	G	Missense	NM_001127208.2	c.4161C>G	p.(N1387K)
TET2	GRCh37/hg19	4:106190895_106190900	Forward	CAGCAC	-	In frame	NM_001127208.2	c.4173_4178del	p.(G1391_L1393del)
TET2	GRCh37/hg19	4:106190903_106190903	Forward	T	A	Nonsense	NM_001127208.2	c.4181T>A	p.(L1394*)
TET2	GRCh37/hg19	4:106193720_106193720	Forward	G	-	Splicing	NM_001127208.2	c.4183-1del	p.(?)
TET2	GRCh37/hg19	4:106193720_106193720	Forward	G	T	Splicing	NM_001127208.2	c.4183-1G>T	p.(?)
TET2	GRCh37/hg19	4:106193726_106193726	Forward	C	G	Missense	NM_001127208.2	c.4188C>G	p.(C1396W)	COSV54399545	COSM211732
TET2	GRCh37/hg19	4:106193732_106193733	Forward	-	A	Frameshift	NM_001127208.2	c.4194_4195ins	p.(L1398fs)
TET2	GRCh37/hg19	4:106193748_106193748	Forward	C	T	Nonsense	NM_001127208.2	c.4210C>T	p.(R1404*)	COSV54396693	COSM42037
TET2	GRCh37/hg19	4:106193778_106193778	Forward	C	G	Missense	NM_001127208.2	c.4240C>G	p.(Q1414E)	COSV54415021	COSM4766126
TET2	GRCh37/hg19	4:106193779_106193779	Forward	A	G	Missense	NM_001127208.2	c.4241A>G	p.(Q1414R)	COSV54401833	COSM4766101
TET2	GRCh37/hg19	4:106193802_106193802	Forward	A	-	Frameshift	NM_001127208.2	c.4264del	p.(K1422fs)
TET2	GRCh37/hg19	4:106193849_106193850	Forward	-	A	Frameshift	NM_001127208.2	c.4311_4312ins	p.(E1437fs)
TET2	GRCh37/hg19	4:106193855_106193855	Forward	-	A	Frameshift	NM_001127208.2	c.4317dup	p.(R1440fs)	COSV54401441	COSM4385603
TET2	GRCh37/hg19	4:106193884_106193884	Forward	C	-	Frameshift	NM_001127208.2	c.4346del	p.(S1449fs)
TET2	GRCh37/hg19	4:106193892_106193892	Forward	C	T	Nonsense	NM_001127208.2	c.4354C>T	p.(R1452*)	COSV54398405	COSM41706
TET2	GRCh37/hg19	4:106193931_106193931	Forward	C	T	Nonsense	NM_001127208.2	c.4393C>T	p.(R1465*)	COSV54395631	COSM42016
TET2	GRCh37/hg19	4:106194007_106194007	Forward	A	-	Frameshift	NM_001127208.2	c.4469del	p.(E1490fs)
TET2	GRCh37/hg19	4:106194012_106194012	Forward	G	T	Nonsense	NM_001127208.2	c.4474G>T	p.(E1492*)	COSV54401413	COSM110772
TET2	GRCh37/hg19	4:106194019_106194019	Forward	C	G	Nonsense	NM_001127208.2	c.4481C>G	p.(S1494*)	COSV54403224	COSM4383950
TET2	GRCh37/hg19	4:106194028_106194028	Forward	C	A	Nonsense	NM_001127208.2	c.4490C>A	p.(S1497*)	COSV54400811	COSM5989993
TET2	GRCh37/hg19	4:106194059_106194059	Forward	G	-	Frameshift	NM_001127208.2	c.4521del	p.(Q1507fs)
TET2	GRCh37/hg19	4:106194061_106194061	Forward	C	-	Frameshift	NM_001127208.2	c.4523del	p.(A1508fs)	COSV99484949	COSM7409811
TET2	GRCh37/hg19	4:106194076_106194076	Forward	G	A	Splicing	NM_001127208.2	c.4537+1G>A	p.(?)	COSV54418193	COSM4170056
TET2	GRCh37/hg19	4:106196211_106196211	Forward	T	-	Frameshift	NM_001127208.2	c.4544del	p.(L1515fs)	COSV54411193	COSM1724995
TET2	GRCh37/hg19	4:106196213_106196213	Forward	C	T	Nonsense	NM_001127208.2	c.4546C>T	p.(R1516*)	COSV54396182	COSM43420
TET2	GRCh37/hg19	4:106196237_106196237	Forward	C	T	Nonsense	NM_001127208.2	c.4570C>T	p.(Q1524*)	COSV99480672	COSM41708
TET2	GRCh37/hg19	4:106196237_106196237	Forward	C	-	Frameshift	NM_001127208.2	c.4570del	p.(Q1524fs)
TET2	GRCh37/hg19	4:106196252_106196252	Forward	C	T	Nonsense	NM_001127208.2	c.4585C>T	p.(Q1529*)
TET2	GRCh37/hg19	4:106196261_106196261	Forward	C	T	Nonsense	NM_001127208.2	c.4594C>T	p.(Q1532*)	COSV54423959	COSM1018323
TET2	GRCh37/hg19	4:106196264_106196264	Forward	A	T	Nonsense	NM_001127208.2	c.4597A>T	p.(K1533*)
TET2	GRCh37/hg19	4:106196276_106196276	Forward	C	T	Nonsense	NM_001127208.2	c.4609C>T	p.(Q1537*)	COSV54406628	COSM43427
TET2	GRCh37/hg19	4:106196282_106196282	Forward	C	T	Nonsense	NM_001127208.2	c.4615C>T	p.(Q1539*)	COSV54404120	COSM144515
TET2	GRCh37/hg19	4:106196300_106196300	Forward	C	T	Nonsense	NM_001127208.2	c.4633C>T	p.(Q1545*)	COSV54414599	COSM6907756
TET2	GRCh37/hg19	4:106196301_106196301	Forward	-	A	Frameshift	NM_001127208.2	c.4634dup	p.(Q1546fs)
TET2	GRCh37/hg19	4:106196303_106196303	Forward	C	T	Nonsense	NM_001127208.2	c.4636C>T	p.(Q1546*)	COSV54407424	COSM211736
TET2	GRCh37/hg19	4:106196309_106196309	Forward	C	T	Nonsense	NM_001127208.2	c.4642C>T	p.(Q1548*)	COSV54401466	COSM51209
TET2	GRCh37/hg19	4:106196311_106196312	Forward	-	A	Frameshift	NM_001127208.2	c.4644_4645ins	p.(Q1548fs)
TET2	GRCh37/hg19	4:106196320_106196330	Forward	CCCTCAGACAG	-	Frameshift	NM_001127208.2	c.4653_4663del	p.(H1551fs)
TET2	GRCh37/hg19	4:106196331_106196332	Forward	AG	-	Frameshift	NM_001127208.2	c.4664_4665del	p.(E1555fs)	COSV54395703	COSM4383953
TET2	GRCh37/hg19	4:106196334_106196335	Forward	-	T	Frameshift	NM_001127208.2	c.4667_4668ins	p.(S1556fs)
TET2	GRCh37/hg19	4:106155565_106155565	Forward	C	T	Nonsense	NM_001127208.2	c.466C>T	p.(Q156*)	COSV54425813	COSM1633399
TET2	GRCh37/hg19	4:106196347_106196347	Forward	T	-	Frameshift	NM_001127208.2	c.4680del	p.(Y1560fs)
TET2	GRCh37/hg19	4:106196368_106196369	Forward	TC	-	Frameshift	NM_001127208.2	c.4701_4702del	p.(N1567fs)
TET2	GRCh37/hg19	4:106196369_106196369	Forward	C	-	Frameshift	NM_001127208.2	c.4702del	p.(P1568fs)
TET2	GRCh37/hg19	4:106196424_106196428	Forward	CAGAT	-	Frameshift	NM_001127208.2	c.4757_4761del	p.(S1586fs)
TET2	GRCh37/hg19	4:106196424_106196424	Forward	C	A	Nonsense	NM_001127208.2	c.4757C>A	p.(S1586*)	COSV54404007	COSM110784
TET2	GRCh37/hg19	4:106196424_106196424	Forward	C	G	Nonsense	NM_001127208.2	c.4757C>G	p.(S1586*)	COSV54401488	COSM5985195
TET2	GRCh37/hg19	4:106196446_106196446	Forward	C	-	Frameshift	NM_001127208.2	c.4779del	p.(S1593fs)
TET2	GRCh37/hg19	4:106196469_106196469	Forward	C	G	Nonsense	NM_001127208.2	c.4802C>G	p.(S1601*)
TET2	GRCh37/hg19	4:106196483_106196483	Forward	G	-	Frameshift	NM_001127208.2	c.4816del	p.(G1606fs)
TET2	GRCh37/hg19	4:106155581_106155582	Forward	-	T	Frameshift	NM_001127208.2	c.482_483ins	p.(K161fs)
TET2	GRCh37/hg19	4:106196487_106196487	Forward	C	G	Nonsense	NM_001127208.2	c.4820C>G	p.(S1607*)
TET2	GRCh37/hg19	4:106196501_106196502	Forward	-	A	Frameshift	NM_001127208.2	c.4834_4835ins	p.(S1612fs)	COSV54404752	COSM211739
TET2	GRCh37/hg19	4:106196502_106196502	Forward	C	-	Frameshift	NM_001127208.2	c.4835del	p.(S1612fs)
TET2	GRCh37/hg19	4:106196518_106196534	Forward	TTACCCTGGGCTTTTGA	-	Frameshift	NM_001127208.2	c.4851_4867del	p.(P1617fs)
TET2	GRCh37/hg19	4:106196519_106196520	Forward	-	A	Frameshift	NM_001127208.2	c.4852_4853ins	p.(Y1618fs)
TET2	GRCh37/hg19	4:106196521_106196521	Forward	C	A	Nonsense	NM_001127208.2	c.4854C>A	p.(Y1618*)
TET2	GRCh37/hg19	4:106196523_106196523	Forward	C	-	Frameshift	NM_001127208.2	c.4856del	p.(Y1618fs)
TET2	GRCh37/hg19	4:106196537_106196537	Forward	C	T	Nonsense	NM_001127208.2	c.4870C>T	p.(Q1624*)	COSV54402066	COSM42020
TET2	GRCh37/hg19	4:106196546_106196546	Forward	C	T	Nonsense	NM_001127208.2	c.4879C>T	p.(Q1627*)	COSV54432822	COSM1716598
TET2	GRCh37/hg19	4:106196560_106196560	Forward	T	A	Nonsense	NM_001127208.2	c.4893T>A	p.(Y1631*)	COSV54402280	COSM97191
TET2	GRCh37/hg19	4:106196560_106196560	Forward	T	G	Nonsense	NM_001127208.2	c.4893T>G	p.(Y1631*)	COSV54398778	COSM42031
TET2	GRCh37/hg19	4:106196566_106196566	Forward	C	A	Nonsense	NM_001127208.2	c.4899C>A	p.(C1633*)
TET2	GRCh37/hg19	4:106155588_106155588	Forward	C	-	Frameshift	NM_001127208.2	c.489del	p.(F163fs)
TET2	GRCh37/hg19	4:106196585_106196585	Forward	G	-	Frameshift	NM_001127208.2	c.4918del	p.(D1640fs)
TET2	GRCh37/hg19	4:106155591_106155592	Forward	CA	-	Frameshift	NM_001127208.2	c.492_493del	p.(S165fs)
TET2	GRCh37/hg19	4:106196613_106196614	Forward	AT	-	Frameshift	NM_001127208.2	c.4946_4947del	p.(Y1649fs)
TET2	GRCh37/hg19	4:106196644_106196644	Forward	T	A	Nonsense	NM_001127208.2	c.4977T>A	p.(Y1659*)
TET2	GRCh37/hg19	4:106196662_106196663	Forward	CC	-	Frameshift	NM_001127208.2	c.4995_4996del	p.(D1665fs)
TET2	GRCh37/hg19	4:106196667_106196668	Forward	TG	-	Frameshift	NM_001127208.2	c.5000_5001del	p.(L1667fs)
TET2	GRCh37/hg19	4:106196682_106196685	Forward	-	TACC	Frameshift	NM_001127208.2	c.5015_5018dup	p.(P1674fs)
TET2	GRCh37/hg19	4:106155601_106155601	Forward	A	-	Frameshift	NM_001127208.2	c.502del	p.(T168fs)
TET2	GRCh37/hg19	4:106196700_106196701	Forward	TT	-	Frameshift	NM_001127208.2	c.5033_5034del	p.(L1678fs)
TET2	GRCh37/hg19	4:106196700_106196701	Forward	TT	C	Frameshift	NM_001127208.2	c.5033_5034delinsC	p.(L1678fs)
TET2	GRCh37/hg19	4:106196705_106196705	Forward	C	T	Nonsense	NM_001127208.2	c.5038C>T	p.(Q1680*)	COSV54410051	COSM132898
TET2	GRCh37/hg19	4:106196710_106196710	Forward	A	-	Frameshift	NM_001127208.2	c.5043del	p.(P1681fs)
TET2	GRCh37/hg19	4:106196726_106196726	Forward	C	T	Nonsense	NM_001127208.2	c.5059C>T	p.(Q1687*)	COSV54399904	COSM43421
TET2	GRCh37/hg19	4:106155606_106155607	Forward	TA	-	Frameshift	NM_001127208.2	c.507_508del	p.(H169fs)	COSV54399960	COSM1737887
TET2	GRCh37/hg19	4:106196762_106196762	Forward	C	T	Nonsense	NM_001127208.2	c.5095C>T	p.(Q1699*)	COSV54425310	COSM2952813
TET2	GRCh37/hg19	4:106196810_106196811	Forward	-	TACA	Frameshift	NM_001127208.2	c.5143_5144ins	p.(V1715fs)
TET2	GRCh37/hg19	4:106196819_106196819	Forward	G	T	Missense	NM_001127208.2	c.5152G>T	p.(V1718L)	COSV54398060	COSM41742
TET2	GRCh37/hg19	4:106196834_106196834	Forward	C	T	Missense	NM_001127208.2	c.5167C>T	p.(P1723S)	COSV54401122	COSM1235472
TET2	GRCh37/hg19	4:106196835_106196836	Forward	-	T	Frameshift	NM_001127208.2	c.5168_5169ins	p.(P1723fs)
TET2	GRCh37/hg19	4:106196838_106196839	Forward	-	T	Frameshift	NM_001127208.2	c.5171_5172ins	p.(Y1724fs)
TET2	GRCh37/hg19	4:106196847_106196851	Forward	ATGAG	-	Frameshift	NM_001127208.2	c.5180_5184del	p.(H1727fs)
TET2	GRCh37/hg19	4:106196849_106196849	Forward	G	T	Nonsense	NM_001127208.2	c.5182G>T	p.(E1728*)	COSV54427244	COSM4328563
TET2	GRCh37/hg19	4:106196867_106196867	Forward	A	-	Frameshift	NM_001127208.2	c.5200del	p.(M1734fs)
TET2	GRCh37/hg19	4:106196872_106196873	Forward	-	GCCACCTCTAGATT	Frameshift	NM_001127208.2	c.5205_5206ins	p.(G1735fs)
TET2	GRCh37/hg19	4:106196886_106196887	Forward	-	C	Frameshift	NM_001127208.2	c.5219_5220ins	p.(L1740fs)
TET2	GRCh37/hg19	4:106196886_106196886	Forward	T	G	Nonsense	NM_001127208.2	c.5219T>G	p.(L1740*)	COSV54398413	COSM87177
TET2	GRCh37/hg19	4:106196907_106196908	Forward	-	A	Frameshift	NM_001127208.2	c.5240_5241ins	p.(P1747fs)
TET2	GRCh37/hg19	4:106196920_106196921	Forward	-	A	Frameshift	NM_001127208.2	c.5253_5254ins	p.(Y1751fs)
TET2	GRCh37/hg19	4:106196940_106196940	Forward	C	A	Nonsense	NM_001127208.2	c.5273C>A	p.(S1758*)
TET2	GRCh37/hg19	4:106196950_106196951	Forward	-	GTAAT	Frameshift	NM_001127208.2	c.5283_5284ins	p.(H1761fs)
TET2	GRCh37/hg19	4:106196957_106196958	Forward	CA	-	Frameshift	NM_001127208.2	c.5290_5291del	p.(H1764fs)
TET2	GRCh37/hg19	4:106196958_106196958	Forward	A	-	Frameshift	NM_001127208.2	c.5291del	p.(H1764fs)
TET2	GRCh37/hg19	4:106196965_106196966	Forward	-	A	Frameshift	NM_001127208.2	c.5298_5299ins	p.(Y1766fs)
TET2	GRCh37/hg19	4:106196966_106196967	Forward	AG	-	Frameshift	NM_001127208.2	c.5299_5300del	p.(S1767fs)
TET2	GRCh37/hg19	4:106155629_106155630	Forward	-	AG	Frameshift	NM_001127208.2	c.530_531ins	p.(S1767del)
TET2	GRCh37/hg19	4:106196967_106196967	Forward	G	C	Missense	NM_001127208.2	c.5300G>C	p.(S1767T)
TET2	GRCh37/hg19	4:106196986_106196987	Forward	-	AACAG	Frameshift	NM_001127208.2	c.5319_5320ins	p.(F1773fs)
TET2	GRCh37/hg19	4:106196990_106196990	Forward	A	-	Frameshift	NM_001127208.2	c.5323del	p.(S1775fs)
TET2	GRCh37/hg19	4:106197005_106197005	Forward	C	-	Frameshift	NM_001127208.2	c.5338del	p.(L1780fs)	COSV54426144	COSM87179
TET2	GRCh37/hg19	4:106197014_106197014	Forward	C	T	Nonsense	NM_001127208.2	c.5347C>T	p.(Q1783*)	COSV54413847	COSM5708974
TET2	GRCh37/hg19	4:106197019_106197035	Forward	CAAGGAGAATGACATGC	-	Frameshift	NM_001127208.2	c.5352_5368del	p.(N1784fs)
TET2	GRCh37/hg19	4:106197057_106197057	Forward	T	G	Nonsense	NM_001127208.2	c.5390T>G	p.(L1797*)
TET2	GRCh37/hg19	4:106197066_106197067	Forward	-	A	Frameshift	NM_001127208.2	c.5399_5400ins	p.(M1800fs)
TET2	GRCh37/hg19	4:106197087_106197091	Forward	ATAGA	-	Frameshift	NM_001127208.2	c.5420_5424del	p.(D1807fs)
TET2	GRCh37/hg19	4:106197123_106197123	Forward	T	G	Nonsense	NM_001127208.2	c.5456T>G	p.(L1819*)	COSV54403924	COSM42013
TET2	GRCh37/hg19	4:106197141_106197142	Forward	-	G	Frameshift	NM_001127208.2	c.5474_5475ins	p.(Q1825fs)
TET2	GRCh37/hg19	4:106155649_106155650	Forward	GA	-	Frameshift	NM_001127208.2	c.550_551del	p.(E184fs)
TET2	GRCh37/hg19	4:106197167_106197168	Forward	-	CAGGC	Frameshift	NM_001127208.2	c.5500_5501ins	p.(V1833fs)
TET2	GRCh37/hg19	4:106197167_106197167	Forward	C	T	Nonsense	NM_001127208.2	c.5500C>T	p.(Q1834*)	COSV54403784	COSM42014
TET2	GRCh37/hg19	4:106197172_106197172	Forward	T	-	Frameshift	NM_001127208.2	c.5505del	p.(G1835fs)
TET2	GRCh37/hg19	4:106155652_106155652	Forward	C	T	Nonsense	NM_001127208.2	c.553C>T	p.(Q185*)	COSV54410596	COSM5708951
TET2	GRCh37/hg19	4:106197208_106197208	Forward	G	A	Nonsense	NM_001127208.2	c.5541G>A	p.(W1847*)	COSV54399228	COSM43214
TET2	GRCh37/hg19	4:106197210_106197210	Forward	C	G	Nonsense	NM_001127208.2	c.5543C>G	p.(S1848*)	COSV54432117	COSM5945069
TET2	GRCh37/hg19	4:106197221_106197221	Forward	C	T	Nonsense	NM_001127208.2	c.5554C>T	p.(Q1852*)	COSV54404508	COSM42076
TET2	GRCh37/hg19	4.106197237_106197237	Forward	C	-	Frameshift	NM_001127208.2	c.5570del	p.(P1857fs)
TET2	GRCh37/hg19	4:106197238_106197238	Forward	T	-	Frameshift	NM_001127208.2	c.5571del	p.(P1857fs)
TET2	GRCh37/hg19	4:106197248_106197248	Forward	G	T	Nonsense	NM_001127208.2	c.5581G>T	p.(G1861*)
TET2	GRCh37/hg19	4:106197249_106197249	Forward	G	-	Frameshift	NM_001127208.2	c.5582del	p.(G1861fs)	COSV54424786	COSM4172351
TET2	GRCh37/hg19	4:106197249_106197249	Forward	G	A	Missense	NM_001127208.2	c.5582G>A	p.(G1861E)	COSV54412559	COSM5708975
TET2	GRCh37/hg19	4:106197249_106197249	Forward	G	T	Missense	NM_001127208.2	c.5582G>T	p.(G1861V)	COSV104371883	COSM9264735
TET2	GRCh37/hg19	4:106197250_106197250	Forward	A	-	Frameshift	NM_001127208.2	c.5583del	p.(G1861fs)
TET2	GRCh37/hg19	4:106197256_106197257	Forward	-	G	Frameshift	NM_001127208.2	c.5589_5590ins	p.(A1863fs)
TET2	GRCh37/hg19	4:106155657_106155657	Forward	G	-	Frameshift	NM_001127208.2	c.558del	p.(E186fs)
TET2	GRCh37/hg19	4:106197264_106197264	Forward	C	G	Missense	NM_001127208.2	c.5597C>G	p.(P1866R)
TET2	GRCh37/hg19	4:106197269_106197270	Forward	-	AA	Frameshift	NM_001127208.2	c.5602_5603ins	p.(H1868fs)
TET2	GRCh37/hg19	4:106197272_106197272	Forward	G	-	Frameshift	NM_001127208.2	c.5605del	p.(G1869fs)
TET2	GRCh37/hg19	4:106197273_106197273	Forward	G	A	Missense	NM_001127208.2	c.5606G>A	p.(G1869E)	COSV54397574	COSM6963127
TET2	GRCh37/hg19	4:106197276_106197276	Forward	C	T	Missense	NM_001127208.2	c.5609C>T	p.(S1870L)	COSV54401387	COSM211632
TET2	GRCh37/hg19	4:106197279_106197279	Forward	T	G	Missense	NM_001127208.2	c.5612T>G	p.(I1871S)	COSV54423556	COSM110769
TET2	GRCh37/hg19	4:106197282_106197282	Forward	T	C	Missense	NM_001127208.2	c.5615T>C	p.(L1872P)	COSV99480875	COSM42011
TET2	GRCh37/hg19	4:106197285_106197285	Forward	T	C	Missense	NM_001127208.2	c.5618T>C	p.(I1873T)	COSV54396330	COSM41741
TET2	GRCh37/hg19	4:106197285_106197285	Forward	T	G	Missense	NM_001127208.2	c.5618T>G	p.(I1873S)
TET2	GRCh37/hg19	4:106197289_106197290	Forward	GT	-	Frameshift	NM_001127208.2	c.5622_5623del	p.(E1874fs)
TET2	GRCh37/hg19	4:106197294_106197294	Forward	C	T	Missense	NM_001127208.2	c.5627C>T	p.(A1876V)	COSV54434584	COSM87184
TET2	GRCh37/hg19	4:106197296_106197296	Forward	A	C	Missense	NM_001127208.2	c.5629A>C	p.(K1877Q)
TET2	GRCh37/hg19	4:106155661_106155661	Forward	A	T	Nonsense	NM_001127208.2	c.562A>T	p.(K188*)
TET2	GRCh37/hg19	4:106197305_106197312	Forward	CTGCATGC	-	Frameshift	NM_001127208.2	c.5638_5645del	p.(L1880fs)
TET2	GRCh37/hg19	4:106197309_106197309	Forward	A	G	Missense	NM_001127208.2	c.5642A>G	p.(H1881R)	COSV54397947	COSM43445
TET2	GRCh37/hg19	4:106197312_106197312	Forward	C	T	Missense	NM_001127208.2	c.5645C>T	p.(A1882V)
TET2	GRCh37/hg19	4:106197317_106197317	Forward	A	G	Missense	NM_001127208.2	c.5650A>G	p.(T1884A)	COSV54404459	COSM42070
TET2	GRCh37/hg19	4:106197328_106197328	Forward	G	-	Frameshift	NM_001127208.2	c.5661del	p.(K1887fs)
TET2	GRCh37/hg19	4:106197335_106197335	Forward	A	-	Frameshift	NM_001127208.2	c.5668del	p.(N1890fs)
TET2	GRCh37/hg19	4:106197341_106197342	Forward	AA	C	Frameshift	NM_001127208.2	c.5674_5675delinsC	p.(N1892fs)
TET2	GRCh37/hg19	4:106197348_106197348	Forward	C	G	Missense	NM_001127208.2	c.5681C>G	p.(P1894R)	COSV54431384	COSM5989910
TET2	GRCh37/hg19	4:106197348_106197348	Forward	C	T	Missense	NM_001127208.2	c.5681C>T	p.(P1894L)	COSV54400245	COSM166291
TET2	GRCh37/hg19	4:106197353_106197353	Forward	A	T	Missense	NM_001127208.2	c.5686A>T	p.(R1896W)
TET2	GRCh37/hg19	4:106197353_106197353	Forward	A	-	Frameshift	NM_001127208.2	c.5686del	p.(R1896fs)
TET2	GRCh37/hg19	4:106197354_106197354	Forward	G	A	Missense	NM_001127208.2	c.5687G>A	p.(R1896K)
TET2	GRCh37/hg19	4:106197357_106197357	Forward	T	A	Missense	NM_001127208.2	c.5690T>A	p.(I1897N)
TET2	GRCh37/hg19	4:106197365_106197365	Forward	G	C	Missense	NM_001127208.2	c.5698G>C	p.(V1900L)
[truncated: 336 more rows]

## Sheet: Foglio1
ASXL1
ATRX
BCOR
BCORL1
BRAF
CALR
CBL
CBLB
CEBPA
CSF3R
DNMT3A
ETV6
EZH2
FBXW7
FLT3
GATA2
GNAS
GNB1
IDH1
IDH2
JAK2
KIT
KRAS
MPL
NF1
NOTCH1
NPM1
NRAS
PHF6
PIGA
PPM1D
PRPF40B
PTPN11
RAD21
RUNX1
SETBP1
SF3B1
SMC1A
SMC3
SRSF2
STAG2
TET2
TP53
U2AF1
UTX
WT1
ZRSR2
KDM6A
